# Supplementary material for: 7′-[4-(Trifluoro­meth­yl)phen­yl]-5′,6′,7′,7a’-tetra­hydrodispiro­[indan-2,5′-pyrrolo­[1,2-c][1,3]thia­zole-6′,2′′-indan]-1,3,1′′-trione
Source: Acta Crystallogr Sect E Struct Rep Online. 2011 Nov 12;67(Pt 12):o3293–4. doi: 10.1107/S1600536811047118 (PMC3238947; doi:10.1107/S1600536811047118)
Supplement: Supplementary file 1 [file e-67-o3293-sup1.cif]

##############################################################################
#                                                                            #
# This CIF contains the data in a paper accepted for publication in          #
# Acta Crystallographica Section E. It conforms to the requirements of       #
# Notes for Authors for Acta Crystallographica Section E, and has been       #
# peer reviewed under the auspices of the IUCr Commission on Journals.       #
#                                                                            #
# Full details of the Crystallographic Information File format               #
# are given in the paper "The Crystallographic Information File (CIF):       #
# a New Standard Archive File for Crystallography" by S. R. Hall, F. H.      #
# Allen and I. D. Brown [Acta Cryst. (1991), A47, 655-685].                  #
#                                                                            #
# The current version of the core CIF dictionary is obtainable from          #
# ftp://ftp.iucr.org/pub/cif_core.dic.                                       #
#                                                                            #
# Software is freely available for graphical display of the structure(s)     #
# in this CIF. For information consult the CIF software page                 #
# http://www.iucr.org/resources/cif/software.                                #
#                                                                            #
# This file may be used for bona fide research purposes within the           #
# scientific community so long as proper attribution is given to the journal # 
# article from which it was obtained.                                        #
#                                                                            #
##############################################################################
data_global
_audit_creation_method     'form.cif (version 2.0)'
_journal_data_validation_number     ?
_journal_date_recd_electronic     2011-11-01
_journal_date_accepted     2011-11-08
_journal_name_full     'Acta Crystallographica, Section E'
_journal_year     2011
_journal_volume     67
_journal_issue     12
_journal_page_first     o3293
_journal_page_last     o3294
_journal_paper_category     QO
_journal_coeditor_code     IS5003
_publ_contact_author_name     'Prof. Fun, Hoong-Kun'
_publ_contact_author_address
;
      X-ray Crystallography Unit
      School of Physics
      Universiti Sains Malaysia
      11800 USM, Penang
      MALAYSIA
;
_publ_contact_author_email     'hkfun@usm.my'
_publ_contact_author_fax     '604 6579150'
_publ_contact_author_phone     '604 6533652'
_publ_section_title
;\
7'-[4-(Trifluoromethyl)phenyl]-5',6',7',7a'-tetrahydrodispiro[indan-2,5'-\
pyrrolo[1,2-<i>c</i>][1,3]thiazole-6',2''-indan]-1,3,1''-trione
;
loop_
    _publ_author_name
    _publ_author_footnote
    _publ_author_address
    'Ang Chee Wei' ?
;
     Institute for Research in Molecular Medicine
     Universiti Sains Malaysia
     11800 USM, Penang
     Malaysia
;
    'Mohamed Ashraf Ali' ?
;
     Institute for Research in Molecular Medicine
     Universiti Sains Malaysia
     11800 USM, Penang
     Malaysia
;
    'Rusli Ismail' ?
;
     Institute for Research in Molecular Medicine
     Universiti Sains Malaysia
     11800 USM, Penang
     Malaysia
;
    'Ching Kheng Quah'
;
      Thomson Reuters ResearcherID: A-5525-2009.
;
;
      X-ray Crystallography Unit
      School of Physics
      Universiti Sains Malaysia
      11800 USM, Penang
      Malaysia
;
    'Hoong-Kun Fun'
;
      Thomson Reuters ResearcherID: A-3561-2009.
;
;     X-ray Crystallography Unit
      School of Physics
      Universiti Sains Malaysia
      11800 USM, Penang
      Malaysia
;
data_I
_audit_creation_method     SHELXL-97
_chemical_name_systematic
;
7'-[4-(Trifluoromethyl)phenyl]-5',6',7',7a'-tetrahydrodispiro[indan-2,5'-
pyrrolo[1,2-<i>c</i>][1,3]thiazole-6',2''-indan]-1,3,1''-trione
;
_chemical_name_common     ?
_chemical_formula_moiety     'C29 H20 F3 N O3 S'
_chemical_formula_sum     'C29 H20 F3 N O3 S'
_chemical_formula_iupac     'C29 H20 F3 N O3 S'
_chemical_formula_weight     519.52
_chemical_melting_point     ?
_symmetry_cell_setting     triclinic
_symmetry_space_group_name_H-M     'P -1'
_symmetry_space_group_name_Hall     '-P 1'
loop_
    _symmetry_equiv_pos_as_xyz
    'x, y, z'
    '-x, -y, -z'
_cell_length_a     8.5894(9)
_cell_length_b     12.3144(13)
_cell_length_c     12.6109(15)
_cell_angle_alpha     68.1810(10)
_cell_angle_beta     87.589(2)
_cell_angle_gamma     74.960(2)
_cell_volume     1193.7(2)
_cell_formula_units_Z     2
_cell_measurement_reflns_used     5253
_cell_measurement_theta_min     2.87
_cell_measurement_theta_max     28.08
_cell_measurement_temperature     296
_exptl_crystal_description     'block'
_exptl_crystal_colour     'yellow'
_exptl_crystal_size_max     0.231
_exptl_crystal_size_mid     0.219
_exptl_crystal_size_min     0.09
_exptl_crystal_density_diffrn     1.445
_exptl_crystal_density_meas     ?
_exptl_crystal_density_method     'not measured'
_exptl_crystal_F_000     536
_exptl_absorpt_coefficient_mu     0.193
_exptl_absorpt_correction_type     multi-scan
_exptl_absorpt_process_details     '(<i>SADABS</i>; Bruker, 2009)'
_exptl_absorpt_correction_T_min     0.9569
_exptl_absorpt_correction_T_max     0.9829
_exptl_special_details     ?
_diffrn_ambient_temperature     296
_diffrn_radiation_type     MoK\a
_diffrn_radiation_wavelength     0.71073
_diffrn_radiation_source     'fine-focus sealed tube'
_diffrn_radiation_monochromator     graphite
_diffrn_measurement_device_type
;
Bruker SMART APEXII DUO CCD area-detector
;
_diffrn_measurement_method     '\f and \w'
_diffrn_detector_area_resol_mean     ?
_diffrn_reflns_number     25475
_diffrn_reflns_av_R_equivalents     0.0384
_diffrn_reflns_av_sigmaI/netI     0.0430
_diffrn_reflns_theta_min     1.74
_diffrn_reflns_theta_max     30.05
_diffrn_reflns_theta_full     30.05
_diffrn_measured_fraction_theta_max     0.990
_diffrn_measured_fraction_theta_full     0.990
_diffrn_reflns_limit_h_min     -12
_diffrn_reflns_limit_h_max     12
_diffrn_reflns_limit_k_min     -17
_diffrn_reflns_limit_k_max     17
_diffrn_reflns_limit_l_min     -17
_diffrn_reflns_limit_l_max     17
_diffrn_standards_number     0
_diffrn_standards_interval_count     .
_diffrn_standards_interval_time     .
_diffrn_standards_decay_%     ?
_refine_special_details
;
 Refinement of F^2^ against ALL reflections.  The weighted R-factor wR and
 goodness of fit S are based on F^2^, conventional R-factors R are based
 on F, with F set to zero for negative F^2^. The threshold expression of
 F^2^ > 2sigma(F^2^) is used only for calculating R-factors(gt) etc. and is
 not relevant to the choice of reflections for refinement.  R-factors based
 on F^2^ are statistically about twice as large as those based on F, and R-
 factors based on ALL data will be even larger.
;
_reflns_number_total     6922
_reflns_number_gt     4508
_reflns_threshold_expression     I>2\s(I)
_refine_ls_structure_factor_coef     Fsqd
_refine_ls_matrix_type     full
_refine_ls_R_factor_all     0.0977
_refine_ls_R_factor_gt     0.0628
_refine_ls_wR_factor_gt     0.1891
_refine_ls_wR_factor_ref     0.2156
_refine_ls_goodness_of_fit_ref     1.048
_refine_ls_restrained_S_all     1.048
_refine_ls_number_reflns     6922
_refine_ls_number_parameters     334
_refine_ls_number_restraints     0
_refine_ls_hydrogen_treatment     constr
_refine_ls_weighting_scheme     calc
_refine_ls_weighting_details
         'calc w=1/[\s^2^(Fo^2^)+(0.1159P)^2^+0.3319P] where P=(Fo^2^+2Fc^2^)/3'
_atom_sites_solution_hydrogens     geom
_atom_sites_solution_primary     direct
_atom_sites_solution_secondary     difmap
_refine_ls_shift/su_max     0.001
_refine_ls_shift/su_mean     0.001
_refine_diff_density_max     0.725
_refine_diff_density_min     -0.694
_refine_ls_extinction_method     none
_refine_ls_extinction_coef     ?
loop_
    _atom_type_symbol
    _atom_type_description
    _atom_type_scat_dispersion_real
    _atom_type_scat_dispersion_imag
    _atom_type_scat_source
    'C' 'C' 0.0033 0.0016
                         'International Tables Vol C Tables 4.2.6.8 and 6.1.1.4'
    'H' 'H' 0.0000 0.0000
                         'International Tables Vol C Tables 4.2.6.8 and 6.1.1.4'
    'N' 'N' 0.0061 0.0033
                         'International Tables Vol C Tables 4.2.6.8 and 6.1.1.4'
    'O' 'O' 0.0106 0.0060
                         'International Tables Vol C Tables 4.2.6.8 and 6.1.1.4'
    'F' 'F' 0.0171 0.0103
                         'International Tables Vol C Tables 4.2.6.8 and 6.1.1.4'
    'S' 'S' 0.1246 0.1234
                         'International Tables Vol C Tables 4.2.6.8 and 6.1.1.4'
_computing_data_collection     'APEX2 (Bruker, 2009)'
_computing_cell_refinement     'SAINT (Bruker, 2009)'
_computing_data_reduction     'SAINT (Bruker, 2009)'
_computing_structure_solution     'SHELXTL (Sheldrick, 2008)'
_computing_structure_refinement     'SHELXTL (Sheldrick, 2008)'
_computing_molecular_graphics     'SHELXTL (Sheldrick, 2008)'
_computing_publication_material
                             'SHELXTL (Sheldrick, 2008) and PLATON (Spek, 2009)'
loop_
    _atom_site_type_symbol
    _atom_site_label
    _atom_site_fract_x
    _atom_site_fract_y
    _atom_site_fract_z
    _atom_site_U_iso_or_equiv
    _atom_site_adp_type
    _atom_site_calc_flag
    _atom_site_refinement_flags
    _atom_site_occupancy
    _atom_site_symmetry_multiplicity
    _atom_site_disorder_assembly
    _atom_site_disorder_group
    S S1 0.96436(9) 0.35285(8) 0.03916(7) 0.0605(2) Uani d . 1 1 . .
    F F1 0.0800(4) 0.0579(3) -0.1089(2) 0.1228(12) Uani d . 1 1 . .
    F F2 0.0364(3) 0.23905(19) -0.2219(2) 0.0861(7) Uani d . 1 1 . .
    F F3 0.2346(3) 0.1062(3) -0.2398(2) 0.1037(9) Uani d . 1 1 . .
    O O1 0.8556(2) 0.10792(17) 0.32038(17) 0.0543(5) Uani d . 1 1 . .
    O O2 0.5498(3) 0.48429(15) 0.31011(16) 0.0504(5) Uani d . 1 1 . .
    O O3 0.4883(2) 0.07066(15) 0.36158(15) 0.0499(4) Uani d . 1 1 . .
    N N1 0.7039(2) 0.36282(17) 0.15914(15) 0.0335(4) Uani d . 1 1 . .
    C C1 0.7605(3) 0.1814(2) 0.34956(19) 0.0360(5) Uani d . 1 1 . .
    C C2 0.7386(3) 0.1793(2) 0.46658(19) 0.0371(5) Uani d . 1 1 . .
    C C3 0.8044(3) 0.0862(2) 0.5701(2) 0.0469(6) Uani d . 1 1 . .
    H H3A 0.8676 0.0115 0.5723 0.056 Uiso calc R 1 1 . .
    C C4 0.7723(4) 0.1090(3) 0.6684(2) 0.0622(8) Uani d . 1 1 . .
    H H4A 0.8148 0.0483 0.7383 0.075 Uiso calc R 1 1 . .
    C C5 0.6787(5) 0.2192(3) 0.6666(2) 0.0678(9) Uani d . 1 1 . .
    H H5A 0.6596 0.2312 0.7351 0.081 Uiso calc R 1 1 . .
    C C6 0.6127(4) 0.3124(3) 0.5648(2) 0.0565(7) Uani d . 1 1 . .
    H H6A 0.5489 0.3865 0.5638 0.068 Uiso calc R 1 1 . .
    C C7 0.6452(3) 0.2912(2) 0.46404(19) 0.0384(5) Uani d . 1 1 . .
    C C8 0.6005(3) 0.3756(2) 0.34347(19) 0.0361(5) Uani d . 1 1 . .
    C C9 0.6437(2) 0.29994(18) 0.26748(17) 0.0303(4) Uani d . 1 1 . .
    C C10 0.4929(2) 0.27225(18) 0.22533(16) 0.0297(4) Uani d . 1 1 . .
    C C11 0.4296(3) 0.1790(2) 0.32498(17) 0.0346(4) Uani d . 1 1 . .
    C C12 0.2880(3) 0.2481(2) 0.36452(19) 0.0386(5) Uani d . 1 1 . .
    C C13 0.2053(4) 0.2083(3) 0.4635(2) 0.0522(7) Uani d . 1 1 . .
    H H13A 0.2355 0.1281 0.5145 0.063 Uiso calc R 1 1 . .
    C C14 0.0782(4) 0.2912(3) 0.4831(3) 0.0622(8) Uani d . 1 1 . .
    H H14A 0.0208 0.2669 0.5482 0.075 Uiso calc R 1 1 . .
    C C15 0.0340(4) 0.4113(3) 0.4068(3) 0.0624(8) Uani d . 1 1 . .
    H H15A -0.0526 0.4660 0.4218 0.075 Uiso calc R 1 1 . .
    C C16 0.1164(3) 0.4511(3) 0.3090(2) 0.0496(6) Uani d . 1 1 . .
    H H16A 0.0868 0.5316 0.2588 0.060 Uiso calc R 1 1 . .
    C C17 0.2450(3) 0.3672(2) 0.28753(19) 0.0362(5) Uani d . 1 1 . .
    C C18 0.3494(3) 0.3862(2) 0.18652(18) 0.0352(4) Uani d . 1 1 . .
    H H18A 0.3856 0.4589 0.1694 0.042 Uiso calc R 1 1 . .
    H H18B 0.2912 0.3927 0.1192 0.042 Uiso calc R 1 1 . .
    C C19 0.5698(3) 0.22744(19) 0.13116(17) 0.0319(4) Uani d . 1 1 . .
    H H19A 0.6447 0.1477 0.1703 0.038 Uiso calc R 1 1 . .
    C C20 0.4566(3) 0.21104(19) 0.05324(17) 0.0329(4) Uani d . 1 1 . .
    C C21 0.4027(3) 0.1066(2) 0.09141(19) 0.0422(5) Uani d . 1 1 . .
    H H21A 0.4346 0.0500 0.1651 0.051 Uiso calc R 1 1 . .
    C C22 0.3029(4) 0.0844(2) 0.0232(2) 0.0468(6) Uani d . 1 1 . .
    H H22A 0.2671 0.0144 0.0513 0.056 Uiso calc R 1 1 . .
    C C23 0.2565(3) 0.1670(2) -0.08730(19) 0.0388(5) Uani d . 1 1 . .
    C C24 0.3089(3) 0.2709(2) -0.1275(2) 0.0464(6) Uani d . 1 1 . .
    H H24A 0.2788 0.3262 -0.2019 0.056 Uiso calc R 1 1 . .
    C C25 0.4062(3) 0.2935(2) -0.0577(2) 0.0438(6) Uani d . 1 1 . .
    H H25A 0.4385 0.3650 -0.0853 0.053 Uiso calc R 1 1 . .
    C C26 0.1537(4) 0.1431(2) -0.1638(2) 0.0507(6) Uani d . 1 1 . .
    C C27 0.6737(3) 0.3150(2) 0.07265(18) 0.0363(5) Uani d . 1 1 . .
    H H27A 0.6121 0.3817 0.0059 0.044 Uiso calc R 1 1 . .
    C C28 0.8365(4) 0.2580(3) 0.0364(3) 0.0570(7) Uani d . 1 1 . .
    H H28A 0.8261 0.2578 -0.0398 0.068 Uiso calc R 1 1 . .
    H H28B 0.8801 0.1753 0.0894 0.068 Uiso calc R 1 1 . .
    C C29 0.8651(3) 0.3807(3) 0.1593(2) 0.0479(6) Uani d . 1 1 . .
    H H29A 0.9261 0.3252 0.2302 0.058 Uiso calc R 1 1 . .
    H H29B 0.8578 0.4629 0.1526 0.058 Uiso calc R 1 1 . .
loop_
    _atom_site_aniso_label
    _atom_site_aniso_U_11
    _atom_site_aniso_U_22
    _atom_site_aniso_U_33
    _atom_site_aniso_U_12
    _atom_site_aniso_U_13
    _atom_site_aniso_U_23
    S1 0.0445(4) 0.0840(6) 0.0729(5) -0.0327(4) 0.0244(3) -0.0430(4)
    F1 0.182(3) 0.124(2) 0.0866(16) -0.110(2) -0.0369(17) -0.0150(14)
    F2 0.0781(14) 0.0770(13) 0.1073(17) 0.0055(11) -0.0465(13) -0.0507(12)
    F3 0.0924(16) 0.151(2) 0.0966(17) 0.0001(15) -0.0160(13) -0.0971(17)
    O1 0.0494(10) 0.0514(11) 0.0527(11) 0.0130(9) -0.0126(9) -0.0248(9)
    O2 0.0688(12) 0.0320(9) 0.0500(10) -0.0087(8) 0.0040(9) -0.0178(7)
    O3 0.0666(12) 0.0343(9) 0.0400(9) -0.0134(8) 0.0011(8) -0.0038(7)
    N1 0.0341(9) 0.0377(9) 0.0316(8) -0.0148(8) 0.0040(7) -0.0127(7)
    C1 0.0337(11) 0.0358(11) 0.0367(11) -0.0051(9) -0.0052(9) -0.0134(9)
    C2 0.0371(11) 0.0405(12) 0.0341(10) -0.0127(9) -0.0038(9) -0.0120(9)
    C3 0.0472(14) 0.0457(13) 0.0394(12) -0.0132(11) -0.0091(10) -0.0047(10)
    C4 0.072(2) 0.071(2) 0.0339(13) -0.0281(17) -0.0066(13) -0.0021(13)
    C5 0.085(2) 0.090(2) 0.0337(13) -0.030(2) 0.0109(14) -0.0248(14)
    C6 0.0712(19) 0.0616(17) 0.0434(14) -0.0172(15) 0.0099(13) -0.0280(13)
    C7 0.0431(12) 0.0413(12) 0.0334(10) -0.0130(10) 0.0018(9) -0.0156(9)
    C8 0.0391(11) 0.0354(11) 0.0350(11) -0.0090(9) 0.0023(9) -0.0149(9)
    C9 0.0304(10) 0.0296(9) 0.0296(9) -0.0064(8) -0.0007(7) -0.0102(8)
    C10 0.0300(9) 0.0288(9) 0.0260(9) -0.0065(8) -0.0003(7) -0.0062(7)
    C11 0.0410(11) 0.0351(11) 0.0254(9) -0.0144(9) -0.0002(8) -0.0056(8)
    C12 0.0415(12) 0.0496(13) 0.0311(10) -0.0207(10) 0.0053(9) -0.0166(9)
    C13 0.0595(16) 0.0697(18) 0.0379(12) -0.0341(15) 0.0137(11) -0.0216(12)
    C14 0.0572(17) 0.102(3) 0.0465(15) -0.0369(18) 0.0211(13) -0.0405(17)
    C15 0.0451(15) 0.097(2) 0.0654(19) -0.0165(16) 0.0124(13) -0.0555(19)
    C16 0.0370(12) 0.0615(16) 0.0567(15) -0.0074(11) 0.0008(11) -0.0327(13)
    C17 0.0303(10) 0.0467(12) 0.0350(10) -0.0114(9) 0.0004(8) -0.0180(9)
    C18 0.0312(10) 0.0339(10) 0.0335(10) -0.0046(8) -0.0018(8) -0.0070(8)
    C19 0.0330(10) 0.0330(10) 0.0289(9) -0.0097(8) 0.0006(8) -0.0101(8)
    C20 0.0352(10) 0.0347(10) 0.0293(9) -0.0115(9) 0.0023(8) -0.0108(8)
    C21 0.0542(14) 0.0390(12) 0.0321(10) -0.0201(11) -0.0032(10) -0.0059(9)
    C22 0.0642(16) 0.0409(13) 0.0417(12) -0.0262(12) -0.0007(11) -0.0137(10)
    C23 0.0413(12) 0.0410(12) 0.0376(11) -0.0089(10) -0.0019(9) -0.0194(9)
    C24 0.0577(15) 0.0471(13) 0.0304(11) -0.0175(12) -0.0057(10) -0.0067(9)
    C25 0.0559(14) 0.0404(12) 0.0336(11) -0.0233(11) -0.0052(10) -0.0042(9)
    C26 0.0620(17) 0.0474(14) 0.0468(14) -0.0112(13) -0.0080(12) -0.0232(11)
    C27 0.0381(11) 0.0443(12) 0.0313(10) -0.0175(10) 0.0048(8) -0.0152(9)
    C28 0.0521(15) 0.0745(19) 0.0665(18) -0.0302(15) 0.0277(13) -0.0445(16)
    C29 0.0423(13) 0.0613(16) 0.0507(14) -0.0265(12) 0.0071(11) -0.0245(12)
_geom_special_details
;
 All esds (except the esd in the dihedral angle between two l.s. planes)
 are estimated using the full covariance matrix.  The cell esds are taken
 into account individually in the estimation of esds in distances, angles
 and torsion angles; correlations between esds in cell parameters are only
 used when they are defined by crystal symmetry.  An approximate (isotropic)
 treatment of cell esds is used for estimating esds involving l.s. planes.
;
loop_
    _geom_bond_atom_site_label_1
    _geom_bond_atom_site_label_2
    _geom_bond_site_symmetry_2
    _geom_bond_distance
    _geom_bond_publ_flag
    S1 C29 . 1.807(3) ?
    S1 C28 . 1.809(3) ?
    F1 C26 . 1.322(4) ?
    F2 C26 . 1.323(3) ?
    F3 C26 . 1.308(4) ?
    O1 C1 . 1.209(3) ?
    O2 C8 . 1.205(3) ?
    O3 C11 . 1.208(3) ?
    N1 C9 . 1.447(3) ?
    N1 C29 . 1.458(3) ?
    N1 C27 . 1.478(3) ?
    C1 C2 . 1.471(3) ?
    C1 C9 . 1.553(3) ?
    C2 C7 . 1.393(3) ?
    C2 C3 . 1.397(3) ?
    C3 C4 . 1.371(4) ?
    C3 H3A . 0.9300 ?
    C4 C5 . 1.379(5) ?
    C4 H4A . 0.9300 ?
    C5 C6 . 1.383(4) ?
    C5 H5A . 0.9300 ?
    C6 C7 . 1.393(3) ?
    C6 H6A . 0.9300 ?
    C7 C8 . 1.485(3) ?
    C8 C9 . 1.542(3) ?
    C9 C10 . 1.581(3) ?
    C10 C18 . 1.540(3) ?
    C10 C19 . 1.544(3) ?
    C10 C11 . 1.545(3) ?
    C11 C12 . 1.476(3) ?
    C12 C17 . 1.386(3) ?
    C12 C13 . 1.398(3) ?
    C13 C14 . 1.372(5) ?
    C13 H13A . 0.9300 ?
    C14 C15 . 1.393(5) ?
    C14 H14A . 0.9300 ?
    C15 C16 . 1.386(4) ?
    C15 H15A . 0.9300 ?
    C16 C17 . 1.396(4) ?
    C16 H16A . 0.9300 ?
    C17 C18 . 1.508(3) ?
    C18 H18A . 0.9700 ?
    C18 H18B . 0.9700 ?
    C19 C20 . 1.510(3) ?
    C19 C27 . 1.534(3) ?
    C19 H19A . 0.9800 ?
    C20 C21 . 1.389(3) ?
    C20 C25 . 1.394(3) ?
    C21 C22 . 1.382(3) ?
    C21 H21A . 0.9300 ?
    C22 C23 . 1.384(3) ?
    C22 H22A . 0.9300 ?
    C23 C24 . 1.377(3) ?
    C23 C26 . 1.488(3) ?
    C24 C25 . 1.384(3) ?
    C24 H24A . 0.9300 ?
    C25 H25A . 0.9300 ?
    C27 C28 . 1.528(4) ?
    C27 H27A . 0.9800 ?
    C28 H28A . 0.9700 ?
    C28 H28B . 0.9700 ?
    C29 H29A . 0.9700 ?
    C29 H29B . 0.9700 ?
loop_
    _geom_angle_atom_site_label_1
    _geom_angle_atom_site_label_2
    _geom_angle_atom_site_label_3
    _geom_angle_site_symmetry_1
    _geom_angle_site_symmetry_3
    _geom_angle
    _geom_angle_publ_flag
    C29 S1 C28 . . 91.51(12) ?
    C9 N1 C29 . . 118.30(18) ?
    C9 N1 C27 . . 110.40(16) ?
    C29 N1 C27 . . 113.82(18) ?
    O1 C1 C2 . . 127.1(2) ?
    O1 C1 C9 . . 125.3(2) ?
    C2 C1 C9 . . 107.46(18) ?
    C7 C2 C3 . . 120.8(2) ?
    C7 C2 C1 . . 110.33(19) ?
    C3 C2 C1 . . 128.8(2) ?
    C4 C3 C2 . . 117.6(3) ?
    C4 C3 H3A . . 121.2 ?
    C2 C3 H3A . . 121.2 ?
    C3 C4 C5 . . 121.9(3) ?
    C3 C4 H4A . . 119.0 ?
    C5 C4 H4A . . 119.0 ?
    C4 C5 C6 . . 121.2(3) ?
    C4 C5 H5A . . 119.4 ?
    C6 C5 H5A . . 119.4 ?
    C5 C6 C7 . . 117.6(3) ?
    C5 C6 H6A . . 121.2 ?
    C7 C6 H6A . . 121.2 ?
    C6 C7 C2 . . 120.8(2) ?
    C6 C7 C8 . . 129.5(2) ?
    C2 C7 C8 . . 109.64(19) ?
    O2 C8 C7 . . 126.4(2) ?
    O2 C8 C9 . . 126.0(2) ?
    C7 C8 C9 . . 107.47(18) ?
    N1 C9 C8 . . 113.35(17) ?
    N1 C9 C1 . . 116.89(18) ?
    C8 C9 C1 . . 101.91(16) ?
    N1 C9 C10 . . 100.82(15) ?
    C8 C9 C10 . . 113.59(17) ?
    C1 C9 C10 . . 110.80(16) ?
    C18 C10 C19 . . 116.52(16) ?
    C18 C10 C11 . . 104.02(17) ?
    C19 C10 C11 . . 115.45(17) ?
    C18 C10 C9 . . 110.58(16) ?
    C19 C10 C9 . . 99.45(16) ?
    C11 C10 C9 . . 110.96(16) ?
    O3 C11 C12 . . 128.1(2) ?
    O3 C11 C10 . . 125.1(2) ?
    C12 C11 C10 . . 106.86(18) ?
    C17 C12 C13 . . 121.9(3) ?
    C17 C12 C11 . . 109.28(19) ?
    C13 C12 C11 . . 128.8(2) ?
    C14 C13 C12 . . 117.9(3) ?
    C14 C13 H13A . . 121.0 ?
    C12 C13 H13A . . 121.0 ?
    C13 C14 C15 . . 120.8(3) ?
    C13 C14 H14A . . 119.6 ?
    C15 C14 H14A . . 119.6 ?
    C16 C15 C14 . . 121.4(3) ?
    C16 C15 H15A . . 119.3 ?
    C14 C15 H15A . . 119.3 ?
    C15 C16 C17 . . 118.4(3) ?
    C15 C16 H16A . . 120.8 ?
    C17 C16 H16A . . 120.8 ?
    C12 C17 C16 . . 119.6(2) ?
    C12 C17 C18 . . 111.7(2) ?
    C16 C17 C18 . . 128.7(2) ?
    C17 C18 C10 . . 104.01(17) ?
    C17 C18 H18A . . 111.0 ?
    C10 C18 H18A . . 111.0 ?
    C17 C18 H18B . . 111.0 ?
    C10 C18 H18B . . 111.0 ?
    H18A C18 H18B . . 109.0 ?
    C20 C19 C27 . . 116.21(17) ?
    C20 C19 C10 . . 116.84(18) ?
    C27 C19 C10 . . 103.12(16) ?
    C20 C19 H19A . . 106.6 ?
    C27 C19 H19A . . 106.6 ?
    C10 C19 H19A . . 106.6 ?
    C21 C20 C25 . . 117.3(2) ?
    C21 C20 C19 . . 119.05(18) ?
    C25 C20 C19 . . 123.65(19) ?
    C22 C21 C20 . . 121.9(2) ?
    C22 C21 H21A . . 119.0 ?
    C20 C21 H21A . . 119.0 ?
    C21 C22 C23 . . 119.6(2) ?
    C21 C22 H22A . . 120.2 ?
    C23 C22 H22A . . 120.2 ?
    C24 C23 C22 . . 119.6(2) ?
    C24 C23 C26 . . 119.7(2) ?
    C22 C23 C26 . . 120.6(2) ?
    C23 C24 C25 . . 120.3(2) ?
    C23 C24 H24A . . 119.9 ?
    C25 C24 H24A . . 119.9 ?
    C24 C25 C20 . . 121.2(2) ?
    C24 C25 H25A . . 119.4 ?
    C20 C25 H25A . . 119.4 ?
    F3 C26 F1 . . 104.7(3) ?
    F3 C26 F2 . . 106.1(2) ?
    F1 C26 F2 . . 104.9(3) ?
    F3 C26 C23 . . 113.3(3) ?
    F1 C26 C23 . . 113.7(2) ?
    F2 C26 C23 . . 113.3(2) ?
    N1 C27 C28 . . 108.28(19) ?
    N1 C27 C19 . . 104.79(16) ?
    C28 C27 C19 . . 115.4(2) ?
    N1 C27 H27A . . 109.4 ?
    C28 C27 H27A . . 109.4 ?
    C19 C27 H27A . . 109.4 ?
    C27 C28 S1 . . 104.62(18) ?
    C27 C28 H28A . . 110.8 ?
    S1 C28 H28A . . 110.8 ?
    C27 C28 H28B . . 110.8 ?
    S1 C28 H28B . . 110.8 ?
    H28A C28 H28B . . 108.9 ?
    N1 C29 S1 . . 108.05(16) ?
    N1 C29 H29A . . 110.1 ?
    S1 C29 H29A . . 110.1 ?
    N1 C29 H29B . . 110.1 ?
    S1 C29 H29B . . 110.1 ?
    H29A C29 H29B . . 108.4 ?
loop_
    _geom_torsion_atom_site_label_1
    _geom_torsion_atom_site_label_2
    _geom_torsion_atom_site_label_3
    _geom_torsion_atom_site_label_4
    _geom_torsion_site_symmetry_1
    _geom_torsion_site_symmetry_2
    _geom_torsion_site_symmetry_3
    _geom_torsion_site_symmetry_4
    _geom_torsion
    _geom_torsion_publ_flag
    O1 C1 C2 C7 . . . . 166.6(2) ?
    C9 C1 C2 C7 . . . . -10.8(2) ?
    O1 C1 C2 C3 . . . . -9.7(4) ?
    C9 C1 C2 C3 . . . . 173.0(2) ?
    C7 C2 C3 C4 . . . . 0.6(4) ?
    C1 C2 C3 C4 . . . . 176.5(2) ?
    C2 C3 C4 C5 . . . . 0.0(4) ?
    C3 C4 C5 C6 . . . . 0.0(5) ?
    C4 C5 C6 C7 . . . . -0.5(5) ?
    C5 C6 C7 C2 . . . . 1.1(4) ?
    C5 C6 C7 C8 . . . . -175.6(3) ?
    C3 C2 C7 C6 . . . . -1.2(4) ?
    C1 C2 C7 C6 . . . . -177.8(2) ?
    C3 C2 C7 C8 . . . . 176.1(2) ?
    C1 C2 C7 C8 . . . . -0.5(3) ?
    C6 C7 C8 O2 . . . . 13.2(4) ?
    C2 C7 C8 O2 . . . . -163.8(2) ?
    C6 C7 C8 C9 . . . . -171.4(3) ?
    C2 C7 C8 C9 . . . . 11.7(2) ?
    C29 N1 C9 C8 . . . . 72.0(3) ?
    C27 N1 C9 C8 . . . . -154.43(18) ?
    C29 N1 C9 C1 . . . . -46.1(3) ?
    C27 N1 C9 C1 . . . . 87.5(2) ?
    C29 N1 C9 C10 . . . . -166.28(19) ?
    C27 N1 C9 C10 . . . . -32.7(2) ?
    O2 C8 C9 N1 . . . . 32.0(3) ?
    C7 C8 C9 N1 . . . . -143.50(18) ?
    O2 C8 C9 C1 . . . . 158.5(2) ?
    C7 C8 C9 C1 . . . . -17.0(2) ?
    O2 C8 C9 C10 . . . . -82.3(3) ?
    C7 C8 C9 C10 . . . . 102.2(2) ?
    O1 C1 C9 N1 . . . . -36.5(3) ?
    C2 C1 C9 N1 . . . . 140.89(18) ?
    O1 C1 C9 C8 . . . . -160.6(2) ?
    C2 C1 C9 C8 . . . . 16.8(2) ?
    O1 C1 C9 C10 . . . . 78.2(3) ?
    C2 C1 C9 C10 . . . . -104.41(19) ?
    N1 C9 C10 C18 . . . . -78.39(19) ?
    C8 C9 C10 C18 . . . . 43.2(2) ?
    C1 C9 C10 C18 . . . . 157.20(17) ?
    N1 C9 C10 C19 . . . . 44.70(18) ?
    C8 C9 C10 C19 . . . . 166.29(16) ?
    C1 C9 C10 C19 . . . . -79.71(19) ?
    N1 C9 C10 C11 . . . . 166.72(17) ?
    C8 C9 C10 C11 . . . . -71.7(2) ?
    C1 C9 C10 C11 . . . . 42.3(2) ?
    C18 C10 C11 O3 . . . . 161.5(2) ?
    C19 C10 C11 O3 . . . . 32.5(3) ?
    C9 C10 C11 O3 . . . . -79.6(3) ?
    C18 C10 C11 C12 . . . . -18.8(2) ?
    C19 C10 C11 C12 . . . . -147.68(18) ?
    C9 C10 C11 C12 . . . . 100.17(19) ?
    O3 C11 C12 C17 . . . . -170.0(2) ?
    C10 C11 C12 C17 . . . . 10.3(2) ?
    O3 C11 C12 C13 . . . . 11.5(4) ?
    C10 C11 C12 C13 . . . . -168.3(2) ?
    C17 C12 C13 C14 . . . . 0.0(4) ?
    C11 C12 C13 C14 . . . . 178.4(2) ?
    C12 C13 C14 C15 . . . . -0.3(4) ?
    C13 C14 C15 C16 . . . . 0.0(4) ?
    C14 C15 C16 C17 . . . . 0.6(4) ?
    C13 C12 C17 C16 . . . . 0.6(3) ?
    C11 C12 C17 C16 . . . . -178.1(2) ?
    C13 C12 C17 C18 . . . . -178.3(2) ?
    C11 C12 C17 C18 . . . . 3.0(2) ?
    C15 C16 C17 C12 . . . . -0.9(3) ?
    C15 C16 C17 C18 . . . . 177.8(2) ?
    C12 C17 C18 C10 . . . . -14.8(2) ?
    C16 C17 C18 C10 . . . . 166.4(2) ?
    C19 C10 C18 C17 . . . . 148.04(17) ?
    C11 C10 C18 C17 . . . . 19.8(2) ?
    C9 C10 C18 C17 . . . . -99.42(18) ?
    C18 C10 C19 C20 . . . . -50.9(2) ?
    C11 C10 C19 C20 . . . . 71.6(2) ?
    C9 C10 C19 C20 . . . . -169.66(17) ?
    C18 C10 C19 C27 . . . . 77.9(2) ?
    C11 C10 C19 C27 . . . . -159.62(17) ?
    C9 C10 C19 C27 . . . . -40.89(18) ?
    C27 C19 C20 C21 . . . . 157.7(2) ?
    C10 C19 C20 C21 . . . . -80.1(3) ?
    C27 C19 C20 C25 . . . . -20.1(3) ?
    C10 C19 C20 C25 . . . . 102.1(3) ?
    C25 C20 C21 C22 . . . . -0.1(4) ?
    C19 C20 C21 C22 . . . . -178.0(2) ?
    C20 C21 C22 C23 . . . . 1.0(4) ?
    C21 C22 C23 C24 . . . . -0.7(4) ?
    C21 C22 C23 C26 . . . . 177.9(3) ?
    C22 C23 C24 C25 . . . . -0.6(4) ?
    C26 C23 C24 C25 . . . . -179.2(3) ?
    C23 C24 C25 C20 . . . . 1.6(4) ?
    C21 C20 C25 C24 . . . . -1.2(4) ?
    C19 C20 C25 C24 . . . . 176.6(2) ?
    C24 C23 C26 F3 . . . . 76.1(3) ?
    C22 C23 C26 F3 . . . . -102.5(3) ?
    C24 C23 C26 F1 . . . . -164.5(3) ?
    C22 C23 C26 F1 . . . . 16.9(4) ?
    C24 C23 C26 F2 . . . . -44.9(4) ?
    C22 C23 C26 F2 . . . . 136.5(3) ?
    C9 N1 C27 C28 . . . . -116.7(2) ?
    C29 N1 C27 C28 . . . . 19.2(3) ?
    C9 N1 C27 C19 . . . . 7.0(2) ?
    C29 N1 C27 C19 . . . . 142.8(2) ?
    C20 C19 C27 N1 . . . . 151.74(19) ?
    C10 C19 C27 N1 . . . . 22.6(2) ?
    C20 C19 C27 C28 . . . . -89.3(3) ?
    C10 C19 C27 C28 . . . . 141.6(2) ?
    N1 C27 C28 S1 . . . . -35.5(2) ?
    C19 C27 C28 S1 . . . . -152.48(17) ?
    C29 S1 C28 C27 . . . . 34.0(2) ?
    C9 N1 C29 S1 . . . . 138.59(17) ?
    C27 N1 C29 S1 . . . . 6.5(3) ?
    C28 S1 C29 N1 . . . . -24.1(2) ?
loop_
    _geom_hbond_atom_site_label_D
    _geom_hbond_atom_site_label_H
    _geom_hbond_atom_site_label_A
    _geom_hbond_site_symmetry_A
    _geom_hbond_distance_DH
    _geom_hbond_distance_HA
    _geom_hbond_distance_DA
    _geom_hbond_angle_DHA
    _geom_hbond_publ_flag
    C3 H3A O1 2_756 0.9300 2.5700 3.227(3) 128.00 yes
    C18 H18A O2 . 0.9700 2.4700 3.091(3) 122.00 yes
    C19 H19A O1 . 0.9800 2.5000 3.145(3) 123.00 yes
