# Supplementary material for: 7′-[4-(Trifluoro­meth­yl)phen­yl]-5′,6′,7′,7a’-tetra­hydrodispiro­[indan-2,5′-pyrrolo­[1,2-c][1,3]thia­zole-6′,2′′-indan]-1,3,1′′-trione
Source: Acta Crystallogr Sect E Struct Rep Online. 2011 Nov 12;67(Pt 12):o3293–4. doi: 10.1107/S1600536811047118 (PMC3238947; doi:10.1107/S1600536811047118)
Supplement: Supplementary file 2 [file e-67-o3293-Isup2.hkl]

# 
# h,k,l, Fc-squared, Fo-squared, sigma(Fo-squared) and status flag 
# 
data_I
_shelx_title ' astp2_0m in P-1 (RT)' 
_shelx_refln_list_code          4 
_shelx_F_calc_maximum      122.86 
_exptl_crystal_F_000       536.00 
_reflns_d_resolution_high  0.7096 
 
loop_ 
 _symmetry_equiv_pos_as_xyz 
 'x, y, z' 
 '-x, -y, -z' 
 
_cell_length_a     8.5894 
_cell_length_b    12.3144 
_cell_length_c    12.6109 
_cell_angle_alpha  68.181 
_cell_angle_beta   87.589 
_cell_angle_gamma  74.960 
 
_shelx_F_squared_multiplier     1.000 
 
loop_ 
 _refln_index_h 
 _refln_index_k 
 _refln_index_l 
 _refln_F_squared_calc 
 _refln_F_squared_meas 
 _refln_F_squared_sigma 
 _refln_observed_status 
   2   0   0      232.60      267.17      5.29 o 
   3   0   0      272.58      294.93      8.38 o 
   4   0   0      207.84      211.86      6.03 o 
   5   0   0        2.91        3.17      0.67 o 
   6   0   0        1.53        2.54      0.96 o 
   7   0   0       24.97       27.85      2.70 o 
   8   0   0        4.48        5.80      2.23 o 
   9   0   0        2.75        2.01      2.53 o 
  10   0   0       36.31       33.37      4.49 o 
  11   0   0       19.55       31.03     10.16 o 
 -11   1   0        4.03        2.04      3.87 o 
 -10   1   0        1.98        1.91      3.01 o 
  -9   1   0       21.47       18.43      3.47 o 
  -8   1   0       14.55       21.84      3.29 o 
  -7   1   0       10.52        8.12      1.98 o 
  -6   1   0      117.68      107.05      3.47 o 
  -5   1   0      566.38      618.94     24.90 o 
  -4   1   0      126.45      147.16      4.94 o 
  -3   1   0     2096.03     2215.09     40.30 o 
  -2   1   0     1199.33     1110.21     17.79 o 
  -1   1   0      233.14      205.81      5.96 o 
   0   1   0       40.59       23.64      1.27 o 
   1   1   0      134.32       20.81      3.13 o 
   2   1   0     3181.21     3227.94     41.80 o 
   3   1   0     1849.14     1840.24     27.89 o 
   4   1   0      435.41      498.88      7.65 o 
   5   1   0      621.33      662.30     10.13 o 
   6   1   0       38.42       42.40      1.77 o 
   7   1   0        9.26       -0.25      2.92 o 
   8   1   0       25.02       22.93      2.80 o 
   9   1   0       24.37       28.41      3.97 o 
  10   1   0       33.02       36.66      4.63 o 
  11   1   0        0.34        1.49      3.19 o 
 -11   2   0        8.67        6.35      3.96 o 
 -10   2   0        8.19        5.81      3.37 o 
  -9   2   0        0.63       -2.43      2.43 o 
  -8   2   0       96.10      105.04      7.37 o 
  -7   2   0       65.74       63.19      4.31 o 
  -6   2   0        2.53        4.53      1.46 o 
  -5   2   0       27.07       19.93      1.37 o 
  -4   2   0        1.67        0.88      0.62 o 
  -3   2   0       54.89       98.20      1.95 o 
  -2   2   0      112.34      152.44      2.77 o 
  -1   2   0     2724.50     2661.94     38.84 o 
   0   2   0    10792.99    11348.59    146.82 o 
   1   2   0        4.32        6.01      0.58 o 
   3   2   0     6260.09     6276.66    220.68 o 
   4   2   0      309.26      397.32     21.96 o 
   5   2   0      281.43      255.38      5.48 o 
   6   2   0       34.66       39.24      2.12 o 
   7   2   0      154.30      183.28      6.10 o 
   8   2   0       66.91       75.00      4.30 o 
   9   2   0        2.84       -0.22      2.03 o 
  10   2   0        1.04        3.28      2.40 o 
  11   2   0       19.40       17.38      5.59 o 
 -10   3   0        9.11        7.36      3.93 o 
  -9   3   0        0.87        5.00      3.06 o 
  -8   3   0       34.48       30.11      7.48 o 
  -7   3   0      192.60      189.30      7.55 o 
  -6   3   0      212.48      197.47      6.16 o 
  -5   3   0      114.24      110.63      3.30 o 
  -4   3   0       72.70       86.22      2.25 o 
  -3   3   0     1384.07     1468.46     18.87 o 
  -2   3   0       13.58       29.26      1.85 o 
   0   3   0      205.84      176.93      2.71 o 
   1   3   0        5.02        6.28      1.03 o 
   2   3   0     3094.27     3603.20     37.38 o 
   3   3   0     3253.48     3347.86     57.11 o 
   4   3   0      556.00      656.85     11.44 o 
   5   3   0       53.99       44.56      2.66 o 
   6   3   0      197.70      166.99      6.52 o 
   7   3   0        5.97       11.30      1.92 o 
   8   3   0       36.34       34.27      4.13 o 
   9   3   0      115.70      105.08      5.85 o 
  10   3   0        0.03        0.39      3.24 o 
  11   3   0        3.20        3.53      2.85 o 
  12   3   0       19.06       22.23      5.44 o 
 -10   4   0        1.19       -3.50      3.50 o 
  -9   4   0        1.93        9.36      4.27 o 
  -8   4   0       24.79       12.85      4.16 o 
  -7   4   0       76.10       73.02      4.66 o 
  -6   4   0       22.37       25.79      2.98 o 
  -5   4   0        4.59        5.27      2.00 o 
  -4   4   0        6.03        4.60      1.08 o 
  -3   4   0      169.53      181.65      3.43 o 
  -2   4   0      563.46      688.40     11.04 o 
  -1   4   0     1131.31     1223.13     36.64 o 
   0   4   0      830.50      710.80      8.11 o 
   1   4   0      180.09      170.83      2.92 o 
   2   4   0     1165.87     1281.81     16.12 o 
   3   4   0        0.15        0.35      0.66 o 
   4   4   0       83.95       79.39      2.00 o 
   5   4   0      852.06      842.24     11.09 o 
   7   4   0      121.13      134.27      4.56 o 
   8   4   0       45.17       49.31      4.02 o 
   9   4   0       94.57       88.86      5.33 o 
  10   4   0       67.52       73.31      6.38 o 
  11   4   0       65.30       67.27      5.75 o 
  12   4   0       37.10       45.03     12.10 o 
 -10   5   0        2.66       -0.32      4.42 o 
  -9   5   0        9.10        7.93      4.55 o 
  -8   5   0       11.19       15.64      4.64 o 
  -7   5   0       76.65       83.79      5.93 o 
  -6   5   0       68.78       54.73      4.63 o 
  -5   5   0       94.40       79.67     10.33 o 
  -4   5   0     1128.79     1091.20     26.39 o 
  -3   5   0      297.98      264.91      8.64 o 
  -2   5   0       24.12       31.52      2.30 o 
  -1   5   0      796.65      947.93     15.58 o 
   0   5   0      707.02      716.40     11.41 o 
   1   5   0       15.90       19.23      1.36 o 
   2   5   0      170.86      195.07      3.24 o 
   3   5   0      197.16      207.76      3.30 o 
   4   5   0      719.25      663.48      9.38 o 
   5   5   0      206.22      176.04      3.24 o 
   6   5   0      193.72      118.74      7.48 o 
   7   5   0        0.75        0.80      1.57 o 
   8   5   0       76.19       75.94      4.86 o 
   9   5   0        0.17        3.35      2.26 o 
  10   5   0       84.50       73.73      5.67 o 
  11   5   0       95.50       90.29      8.04 o 
  12   5   0        0.04        1.36      3.12 o 
  -9   6   0       32.83       34.29      6.49 o 
  -8   6   0       31.23       27.93      5.73 o 
  -7   6   0       27.20       23.08      3.91 o 
  -6   6   0       32.48       34.09      4.23 o 
  -5   6   0        7.07        1.69      2.53 o 
  -4   6   0        4.75        9.76      2.91 o 
  -3   6   0       43.74       44.85      6.59 o 
  -2   6   0       73.22       69.49      2.19 o 
  -1   6   0       14.58        7.14      1.47 o 
   0   6   0      231.01      248.71      3.76 o 
   1   6   0        5.93        6.17      1.13 o 
   2   6   0        0.13        0.32      0.93 o 
   3   6   0      217.60      243.07      3.91 o 
   4   6   0      134.96      156.96      2.91 o 
   5   6   0      234.29      225.81      5.33 o 
   6   6   0      254.69      281.76      6.11 o 
   7   6   0        2.43        3.05      1.76 o 
   8   6   0      464.08      433.78     10.11 o 
   9   6   0        4.41        3.15      3.00 o 
  10   6   0       15.16       15.37      3.37 o 
  11   6   0       21.35       25.41      4.56 o 
  12   6   0        7.28       15.53      8.29 o 
  -9   7   0       11.90       16.04      5.76 o 
  -8   7   0       47.27       50.88      7.54 o 
  -7   7   0       28.47       22.39      4.21 o 
  -6   7   0        6.47        4.67      2.99 o 
  -5   7   0       48.31       40.76      4.62 o 
  -4   7   0      687.30      672.58     18.79 o 
  -3   7   0       53.40       62.73      5.16 o 
  -2   7   0       51.33       60.25      4.14 o 
  -1   7   0       24.21       20.06      3.32 o 
   0   7   0      685.24      666.64      8.85 o 
   1   7   0       76.94      107.98      2.57 o 
   2   7   0     1364.89     1372.90     15.74 o 
   3   7   0       82.53       86.28      2.53 o 
   4   7   0        1.07        0.08      1.15 o 
   5   7   0       31.62       36.99      2.53 o 
   6   7   0       97.55       89.13      3.44 o 
   7   7   0        0.00       -1.27      1.27 o 
   8   7   0       50.88       59.01      4.18 o 
   9   7   0       14.22       21.67      3.66 o 
  10   7   0        0.09        1.56      2.61 o 
  11   7   0       12.24        9.92      3.56 o 
  -8   8   0        4.28        5.47      5.20 o 
  -7   8   0       49.37       68.13      7.86 o 
  -6   8   0        0.40       -2.82      2.82 o 
  -5   8   0        9.52        5.13      3.26 o 
  -4   8   0        2.59        4.00      3.75 o 
  -3   8   0       21.51       28.21      4.35 o 
  -2   8   0       16.10       18.81      2.67 o 
   0   8   0       44.22       45.95      2.42 o 
   1   8   0        0.00        0.52      1.10 o 
   2   8   0       34.10       43.84      1.97 o 
   3   8   0       80.89       81.64      2.59 o 
   4   8   0       19.57       19.59      1.67 o 
   5   8   0       42.50       43.21      2.92 o 
   6   8   0        6.35        5.77      1.74 o 
   7   8   0        2.00        1.81      1.59 o 
   8   8   0       84.65       76.35      4.33 o 
   9   8   0       24.07       22.67      3.85 o 
  10   8   0       23.40       22.08      7.19 o 
  11   8   0       18.06       17.27      5.93 o 
  -7   9   0        1.88       -1.57      3.70 o 
  -6   9   0        7.77        3.55      3.50 o 
  -5   9   0        7.27       12.85      3.74 o 
  -4   9   0        0.00       -2.54      3.78 o 
  -3   9   0       99.97       94.03      7.11 o 
  -2   9   0       11.86       17.60      2.65 o 
  -1   9   0      268.48      224.92      9.56 o 
   0   9   0       79.54       79.71      4.27 o 
   1   9   0       56.68       44.14      2.62 o 
   2   9   0        0.40       -1.13      1.13 o 
   3   9   0      301.34      291.07      5.19 o 
   4   9   0       15.75       19.55      1.80 o 
   5   9   0      496.75      422.79      6.39 o 
   6   9   0        0.02        2.61      1.74 o 
   7   9   0      173.17      169.65      6.68 o 
   8   9   0       10.61       10.72      2.18 o 
   9   9   0        1.02        1.93      2.73 o 
  10   9   0       23.47       19.39      4.17 o 
  11   9   0       11.08        9.65      3.78 o 
  -7  10   0        5.99        5.63      4.46 o 
  -6  10   0        6.70        6.20      4.07 o 
  -5  10   0       27.29       35.81      5.41 o 
  -4  10   0       58.21       65.43      6.62 o 
  -3  10   0        0.08        0.00      3.13 o 
  -2  10   0        6.31        7.72      2.37 o 
  -1  10   0      145.09      169.71      6.52 o 
   0  10   0       51.00       44.44      4.08 o 
   1  10   0      202.03      201.03      4.87 o 
   2  10   0      148.23      176.48      5.61 o 
   3  10   0        0.10       -1.97      1.97 o 
   4  10   0       16.58       16.94      1.81 o 
   5  10   0       65.19       68.41      2.80 o 
   6  10   0       21.13       24.23      2.60 o 
   7  10   0       23.54       22.74      2.95 o 
   8  10   0       13.10       11.83      2.41 o 
   9  10   0        7.04        4.72      1.78 o 
  10  10   0        5.59        9.14      3.61 o 
  11  10   0        1.35        1.05      3.45 o 
  -6  11   0        0.02        4.96      4.38 o 
  -5  11   0        0.04        4.48      4.07 o 
  -4  11   0       13.10       15.06      4.65 o 
  -3  11   0        3.58       10.07      3.80 o 
  -2  11   0       24.75       28.41      3.47 o 
  -1  11   0       23.31       14.29      3.10 o 
   0  11   0      153.90      158.21      6.63 o 
   1  11   0       31.08       28.68      3.59 o 
   2  11   0       75.79       72.69      3.30 o 
   3  11   0        0.10        5.94      2.27 o 
   4  11   0      139.98      141.62      4.40 o 
   5  11   0       27.82       21.82      2.18 o 
   6  11   0       95.63       95.71      5.14 o 
   7  11   0        0.07       -1.92      1.92 o 
   8  11   0        1.52        2.61      2.26 o 
   9  11   0        9.99       13.67      3.37 o 
  10  11   0        0.02        1.31      3.40 o 
  -5  12   0        0.02       -0.11      4.09 o 
  -4  12   0       14.23       11.88     10.61 o 
  -3  12   0        7.02        1.44      3.93 o 
  -2  12   0       69.71       73.09      5.00 o 
  -1  12   0        4.24        1.48      2.41 o 
   0  12   0       10.70       16.58      3.47 o 
   1  12   0       16.79       16.64      3.49 o 
   2  12   0       76.11       77.39      4.12 o 
   3  12   0       52.15       52.20      3.35 o 
   4  12   0      256.73      247.76      6.02 o 
   5  12   0        0.07       -0.75      1.78 o 
   6  12   0       33.05       32.32      4.87 o 
   7  12   0       36.59       43.48      3.98 o 
   8  12   0        0.26        5.16      3.84 o 
   9  12   0        4.18        9.62      2.84 o 
  10  12   0        0.79        0.73      3.01 o 
  -4  13   0        0.17       -1.39      4.29 o 
  -3  13   0       10.79        9.35      4.83 o 
  -2  13   0       21.23       22.07      3.35 o 
  -1  13   0       11.39       10.67      3.25 o 
   0  13   0       14.63       11.45      3.28 o 
   1  13   0        7.48        9.66      3.59 o 
   2  13   0       18.73       15.64      3.66 o 
   3  13   0        3.98        1.03      2.25 o 
   4  13   0      206.57      181.25      5.37 o 
   5  13   0        4.11        3.07      2.11 o 
   6  13   0        1.17        3.96      2.97 o 
   7  13   0        2.14        4.21      3.33 o 
   8  13   0       29.20       37.74      5.59 o 
   9  13   0        8.86        9.89      3.51 o 
  -3  14   0        6.25       15.01      7.71 o 
  -2  14   0       30.19       28.36      6.21 o 
  -1  14   0        7.05        1.91      3.60 o 
   0  14   0        0.42       -1.23      3.34 o 
   1  14   0        0.41        0.32      3.40 o 
   2  14   0        6.28        7.77      3.49 o 
   3  14   0        0.94        0.12      2.40 o 
   4  14   0        3.29        8.41      2.64 o 
   5  14   0       26.83       28.13      3.08 o 
   6  14   0       22.22       29.43      9.18 o 
   7  14   0        1.55        5.61      3.65 o 
   8  14   0       14.65        7.57      7.19 o 
  -1  15   0        2.66        3.87      3.89 o 
   0  15   0       19.25       25.97      5.56 o 
   1  15   0        0.06        0.99      3.35 o 
   2  15   0        3.05        2.19      3.49 o 
   3  15   0        3.01        7.23      3.84 o 
   4  15   0        9.73        9.08      2.96 o 
   5  15   0        8.96        8.00      3.19 o 
   6  15   0       47.00       63.24      7.07 o 
   7  15   0        1.84        3.88      3.54 o 
   2  16   0        0.04       -2.32      3.38 o 
   3  16   0        1.11        0.98      4.54 o 
   4  16   0        6.99        8.93      4.36 o 
  -6 -15   1       24.61       29.96      5.48 o 
  -5 -15   1        0.01       -1.41      2.93 o 
  -4 -15   1        7.16        3.84      2.83 o 
  -3 -15   1        0.00       -0.17      3.44 o 
  -2 -15   1        1.12       -2.10      3.43 o 
  -1 -15   1        0.16       -3.14      3.14 o 
   0 -15   1        4.49       12.47      4.55 o 
  -8 -14   1       28.20       37.53      6.66 o 
  -7 -14   1       23.50       25.52      4.42 o 
  -6 -14   1       57.59       56.18      6.01 o 
  -5 -14   1        1.82        6.42      2.87 o 
  -4 -14   1        2.75        1.89      2.59 o 
  -3 -14   1        5.79        5.56      2.70 o 
  -2 -14   1        0.89       -1.45      4.06 o 
  -1 -14   1        6.47        5.69      3.46 o 
   0 -14   1       11.48       15.56      4.52 o 
   1 -14   1        5.38        4.10      3.97 o 
   2 -14   1       29.82       38.36     10.18 o 
  -9 -13   1        8.27        6.46      3.26 o 
  -8 -13   1       23.68       26.52      4.25 o 
  -7 -13   1       49.54       62.36      8.27 o 
  -6 -13   1       24.89       28.24      4.54 o 
  -5 -13   1       18.90       24.26      2.99 o 
  -4 -13   1        0.13        0.14      2.21 o 
  -3 -13   1        0.90        0.46      2.24 o 
  -2 -13   1       12.75       11.87      3.52 o 
  -1 -13   1        6.44        4.56      3.74 o 
   0 -13   1        0.05        0.45      2.99 o 
   1 -13   1        2.00        5.29      4.61 o 
   2 -13   1        1.34       -1.95      2.67 o 
   3 -13   1        2.11        4.26      7.31 o 
  -9 -12   1        9.34        7.58      2.67 o 
  -8 -12   1       54.16       55.24      4.39 o 
  -7 -12   1        4.64        1.97      2.74 o 
  -6 -12   1        3.16        3.69      3.59 o 
  -5 -12   1        3.87        3.71      2.12 o 
  -4 -12   1        2.83       -0.03      1.94 o 
  -3 -12   1       79.78       90.06      4.47 o 
  -2 -12   1       19.62       17.43      2.70 o 
  -1 -12   1       33.89       24.23      4.55 o 
   0 -12   1        0.07       -0.61      2.43 o 
   1 -12   1       48.45       35.57      5.01 o 
   2 -12   1        3.76        5.77      2.81 o 
   3 -12   1       13.23       18.48      5.30 o 
   4 -12   1        0.01       -0.13      4.29 o 
   5 -12   1        2.78       -0.63      4.31 o 
 -10 -11   1        0.90        6.01      3.60 o 
  -9 -11   1       28.90       29.47      3.41 o 
  -8 -11   1       42.30       39.38      3.57 o 
  -7 -11   1        4.13        6.45      2.18 o 
  -6 -11   1        2.31        3.81      1.98 o 
  -5 -11   1        1.62        2.70      1.63 o 
  -4 -11   1       74.14       82.11      4.02 o 
  -3 -11   1       23.50       38.90      2.87 o 
  -2 -11   1       78.21       84.06      4.51 o 
  -1 -11   1        7.36        4.16      2.30 o 
   0 -11   1       30.43       37.42      4.26 o 
   1 -11   1       10.26       19.13      3.25 o 
   2 -11   1       17.92       13.55      3.98 o 
   3 -11   1       37.29       36.26      5.65 o 
   4 -11   1        7.15       11.79      4.58 o 
   5 -11   1        1.10       -3.43      3.43 o 
   6 -11   1        6.62        6.73      4.60 o 
 -10 -10   1       29.29       33.07      4.94 o 
  -9 -10   1        0.98        3.55      3.76 o 
  -8 -10   1        6.77        4.46      1.99 o 
  -7 -10   1       59.66       59.10      3.78 o 
  -6 -10   1        2.15        1.42      1.82 o 
  -5 -10   1        7.25        7.67      1.63 o 
  -4 -10   1        6.49        6.60      1.57 o 
  -3 -10   1        2.50        1.01      2.52 o 
  -2 -10   1       41.22       52.93      2.85 o 
  -1 -10   1       24.34       19.99      2.55 o 
   0 -10   1      396.74      381.26     10.73 o 
   1 -10   1       39.41       40.78      6.04 o 
   2 -10   1        8.01       10.79      2.82 o 
   3 -10   1       32.07       30.96      2.92 o 
   4 -10   1       38.05       32.28      7.59 o 
   5 -10   1       11.50        7.50      4.09 o 
   6 -10   1       10.03       13.34      4.79 o 
 -11  -9   1        9.41        5.82      7.13 o 
 -10  -9   1        0.00        1.05      2.93 o 
  -9  -9   1        0.77        2.44      2.37 o 
  -8  -9   1       43.65       49.23      3.62 o 
  -7  -9   1        8.74        6.70      2.55 o 
  -6  -9   1       20.88       24.62      2.24 o 
  -5  -9   1       45.95       44.77      3.04 o 
  -4  -9   1      148.36      142.63      3.85 o 
  -3  -9   1        2.67       -0.35      1.67 o 
  -2  -9   1       22.88       18.48      2.04 o 
  -1  -9   1       58.69       49.43      2.98 o 
   0  -9   1       28.14       31.22      2.43 o 
   1  -9   1      456.34      478.36     12.05 o 
   2  -9   1       68.60       69.19      6.04 o 
   3  -9   1       21.24        7.02      4.70 o 
   4  -9   1        6.18        6.36      3.55 o 
   5  -9   1        1.87        2.53      3.26 o 
   6  -9   1       21.97       29.61     10.47 o 
   7  -9   1       21.35       18.83      4.87 o 
 -11  -8   1       13.37       14.59      4.34 o 
 -10  -8   1       71.48       63.70      6.04 o 
  -9  -8   1       18.83       17.09      3.01 o 
  -8  -8   1       38.65       32.48      3.91 o 
  -7  -8   1      247.77      221.68      6.01 o 
  -6  -8   1       71.75       67.22      3.34 o 
  -5  -8   1        5.07        7.73      2.01 o 
  -4  -8   1       33.71       41.52      2.30 o 
  -3  -8   1      134.42      141.77      3.41 o 
  -2  -8   1        9.05       18.99      2.44 o 
  -1  -8   1        4.88        9.53      1.49 o 
   0  -8   1       29.55       29.96      2.51 o 
   1  -8   1       36.99       40.16      3.46 o 
   2  -8   1        6.54       10.07      2.52 o 
   3  -8   1      167.91      168.94      6.61 o 
   4  -8   1        3.55        8.52      4.75 o 
   5  -8   1       17.34       16.15      5.59 o 
   6  -8   1        0.00        0.91      3.80 o 
   7  -8   1       35.78       40.13      5.67 o 
   8  -8   1       40.70       32.36      7.19 o 
 -11  -7   1       40.73       42.49      8.43 o 
 -10  -7   1       96.19      112.96      7.01 o 
  -9  -7   1        0.02        0.73      1.99 o 
  -8  -7   1        5.45        6.24      2.19 o 
  -7  -7   1        1.79        2.73      1.64 o 
  -6  -7   1        1.61        1.10      1.88 o 
  -5  -7   1      147.21      156.99     10.26 o 
  -4  -7   1      148.96      159.50      3.49 o 
  -3  -7   1        1.80       14.91      1.47 o 
  -2  -7   1      143.38      143.04      3.37 o 
  -1  -7   1      406.74      413.09      6.35 o 
   0  -7   1       27.44       22.72      1.60 o 
   1  -7   1        0.77       -0.97      0.97 o 
   2  -7   1       91.35       99.21      4.57 o 
   3  -7   1      406.04      353.79      8.66 o 
   4  -7   1       37.24       34.21      4.45 o 
   5  -7   1        9.05       12.01      3.40 o 
   6  -7   1        4.12       -0.57      5.83 o 
   7  -7   1       37.21       37.89      5.18 o 
   8  -7   1        5.14        5.38      5.22 o 
 -11  -6   1       12.72        9.81      3.51 o 
 -10  -6   1       17.29       23.49      3.85 o 
  -9  -6   1        7.44        6.03      2.17 o 
  -8  -6   1       90.48       91.85      5.60 o 
  -7  -6   1        5.75        4.52      2.70 o 
  -6  -6   1      151.47      133.64      3.83 o 
  -5  -6   1       33.03       28.15      2.41 o 
  -4  -6   1      214.08      251.79      4.84 o 
  -3  -6   1      319.39      330.44      4.89 o 
  -2  -6   1       60.43       85.57      2.30 o 
  -1  -6   1       28.10       34.73      2.18 o 
   0  -6   1      199.88      189.05      4.88 o 
   1  -6   1       43.33       51.48      2.31 o 
   2  -6   1      144.19      153.93      3.92 o 
   3  -6   1       64.31       78.62      5.59 o 
   4  -6   1      218.56      207.52      8.50 o 
   5  -6   1       25.59       21.99      3.77 o 
   6  -6   1       32.37       26.93      4.02 o 
   7  -6   1        0.00       -2.57      2.57 o 
   8  -6   1       51.32       52.55      7.53 o 
   9  -6   1        1.26        1.58      4.82 o 
 -12  -5   1        0.25        4.71      6.74 o 
 -11  -5   1        0.75        4.02      2.88 o 
 -10  -5   1       58.02       67.21      5.81 o 
  -9  -5   1        0.01       -0.29      1.73 o 
  -8  -5   1       10.32        6.94      2.45 o 
  -7  -5   1      149.29      163.10      8.94 o 
  -6  -5   1       10.22        4.54      3.38 o 
  -5  -5   1      571.27      556.38      8.62 o 
  -4  -5   1      323.11      279.39      5.39 o 
  -3  -5   1     2395.33     2394.00     25.64 o 
  -2  -5   1      120.33      152.38      2.82 o 
  -1  -5   1       20.82       19.64      1.42 o 
   0  -5   1       65.91       75.87      3.91 o 
   1  -5   1     1008.74     1175.65     16.83 o 
   2  -5   1      500.88      612.29      8.70 o 
   3  -5   1      686.93      252.62      8.83 o 
   4  -5   1       54.09       57.64      7.29 o 
   5  -5   1        7.42        4.22      2.60 o 
   6  -5   1       96.45      100.61      6.10 o 
   7  -5   1        0.10        2.70      2.78 o 
   8  -5   1       16.64       15.62      4.98 o 
   9  -5   1        5.93        5.84      4.58 o 
 -12  -4   1        3.58        7.34      3.38 o 
 -11  -4   1       18.18       20.46      3.70 o 
 -10  -4   1        0.84       -1.01      2.54 o 
  -9  -4   1       28.71       31.12      3.95 o 
  -8  -4   1      128.11      123.15      5.93 o 
  -7  -4   1        0.05        0.30      1.97 o 
  -6  -4   1        3.53        0.83      0.99 o 
  -5  -4   1        0.01        2.25      1.00 o 
  -4  -4   1      385.70      465.24      6.38 o 
  -3  -4   1     2020.25     2022.70     25.18 o 
  -2  -4   1      755.45      886.86     10.67 o 
  -1  -4   1      327.25      322.25      4.63 o 
   0  -4   1      575.80      505.46      8.31 o 
   1  -4   1      358.26      330.58      6.71 o 
   2  -4   1      309.79      257.11      5.56 o 
   3  -4   1       32.56       48.86      6.13 o 
   4  -4   1       81.64       75.30      4.35 o 
   5  -4   1       20.64       24.25      3.32 o 
   6  -4   1      415.18      410.11     10.71 o 
   7  -4   1        4.76        1.99      3.10 o 
   8  -4   1        2.85       -2.79      2.79 o 
   9  -4   1       40.66       39.87      8.83 o 
  10  -4   1        4.37        2.64      4.25 o 
 -12  -3   1       12.89       11.45      4.05 o 
 -11  -3   1       84.84       80.13      6.94 o 
 -10  -3   1        4.21        2.62      2.42 o 
  -9  -3   1      190.42      182.51      6.91 o 
  -8  -3   1       18.25       19.79      2.87 o 
  -7  -3   1       78.62       72.08      4.20 o 
  -6  -3   1      120.62       99.46      4.39 o 
  -5  -3   1      117.88      102.66      3.35 o 
  -4  -3   1        0.27       -0.62      0.62 o 
  -3  -3   1      402.13      347.93      5.64 o 
  -2  -3   1      100.24       90.66      1.78 o 
  -1  -3   1        1.56       -0.66      0.69 o 
   0  -3   1     4125.33     4135.86     49.14 o 
   1  -3   1     2364.38     2371.70     34.38 o 
   2  -3   1      164.41      113.19      3.26 o 
   3  -3   1     1010.72      979.78     16.23 o 
   4  -3   1        1.74        0.72      0.95 o 
   5  -3   1      314.49      351.99      9.02 o 
   6  -3   1       33.22       36.06      3.79 o 
   7  -3   1       69.66       72.98      5.64 o 
   8  -3   1        3.76        4.34      3.95 o 
   9  -3   1       86.60       93.18      6.80 o 
  10  -3   1        0.46       -3.33      4.30 o 
 -11  -2   1        0.04        0.42      3.01 o 
 -10  -2   1        4.71       17.52      4.80 o 
  -9  -2   1       34.88       39.61      3.77 o 
  -8  -2   1       85.84       88.94      4.78 o 
  -7  -2   1      194.87      212.62      6.62 o 
  -6  -2   1       24.71       32.16      2.13 o 
  -5  -2   1      669.30      735.71     12.62 o 
  -4  -2   1      691.02      737.60     11.25 o 
  -3  -2   1       79.14       86.90      2.18 o 
  -2  -2   1     1194.34      407.32     13.38 o 
  -1  -2   1     3440.74     3653.54     35.80 o 
   0  -2   1     6927.82     7111.20     84.67 o 
   1  -2   1      261.45      247.09      5.40 o 
   3  -2   1      112.48      164.81      6.19 o 
   4  -2   1       18.75       30.43      1.63 o 
   5  -2   1      157.43      170.97      3.93 o 
   6  -2   1      185.18      186.55     10.27 o 
   7  -2   1       41.46       43.33      5.48 o 
   8  -2   1       34.08       30.97      7.08 o 
   9  -2   1        1.37        2.42      3.02 o 
  10  -2   1        2.56        0.71      3.40 o 
  11  -2   1        7.21        5.09      4.24 o 
 -11  -1   1       19.36       18.57      4.05 o 
 -10  -1   1        8.69        6.63      3.80 o 
  -9  -1   1       28.42       32.23      3.33 o 
  -8  -1   1      167.59      145.55      4.35 o 
  -7  -1   1      693.43      631.56     13.93 o 
  -6  -1   1       36.47       54.64      2.56 o 
  -5  -1   1       13.48       10.60      0.92 o 
  -4  -1   1      302.74      278.06      6.04 o 
  -3  -1   1      409.97      200.26      9.31 o 
  -2  -1   1     1456.19     1571.06     23.93 o 
  -1  -1   1     8063.88     7891.35    170.86 o 
   0  -1   1     3247.53     3319.32     42.47 o 
   1  -1   1      305.36      244.54      5.21 o 
   2  -1   1      191.71      214.45      3.41 o 
   3  -1   1      451.51      391.03      6.75 o 
   4  -1   1      401.23      373.31      6.23 o 
   5  -1   1      363.07      342.71      8.20 o 
   6  -1   1       54.54       47.99      2.73 o 
   7  -1   1      197.51      194.48      6.41 o 
   8  -1   1        1.60        3.55      2.57 o 
   9  -1   1       61.77       65.00      5.70 o 
  10  -1   1       14.74        8.26      3.53 o 
  11  -1   1        9.68       10.75      6.83 o 
 -11   0   1        2.77        4.30      3.33 o 
 -10   0   1       17.40       16.82      3.48 o 
  -9   0   1       17.37       18.70      2.76 o 
  -8   0   1      231.25      228.38     10.58 o 
  -7   0   1       89.35       94.76      4.09 o 
  -6   0   1       60.58       76.57      4.56 o 
  -5   0   1       19.47       17.61      1.83 o 
  -4   0   1       84.86       89.15      3.00 o 
  -3   0   1      169.93      153.43      4.23 o 
  -2   0   1        6.51       10.08      1.24 o 
  -1   0   1     1000.03     1000.33     24.21 o 
   0   0   1      656.61      649.07     13.43 o 
   1   0   1     2748.68     2785.84     58.56 o 
   2   0   1     2057.89     2156.64     26.25 o 
   4   0   1        1.10        1.91      0.71 o 
   5   0   1        3.71        6.87      1.04 o 
   6   0   1       46.50       62.60      3.03 o 
   7   0   1      206.21      228.99      7.01 o 
   8   0   1        2.02        0.94      2.60 o 
   9   0   1        2.29        7.72      2.85 o 
  10   0   1        0.15        3.03      3.17 o 
  11   0   1       19.77       17.60      4.50 o 
 -11   1   1        8.42        9.39      3.67 o 
 -10   1   1        3.08        5.38      2.92 o 
  -9   1   1        6.92        5.98      4.64 o 
  -8   1   1       40.89       57.10      3.46 o 
  -7   1   1       28.74       32.46      2.33 o 
  -6   1   1      270.46      242.99      6.37 o 
  -5   1   1       15.13       21.94      2.03 o 
  -4   1   1      663.60      685.06     14.28 o 
  -3   1   1      415.19      419.15      8.98 o 
  -2   1   1     7773.31     8031.37    141.61 o 
  -1   1   1     2708.26     2653.86     47.19 o 
   1   1   1      748.39      729.42     11.26 o 
   2   1   1     9527.92     9738.82    166.98 o 
   3   1   1      310.29      256.05      4.09 o 
   4   1   1      414.51      381.86      6.18 o 
   5   1   1       45.56       61.89      2.23 o 
   6   1   1       10.56       10.52      2.13 o 
   7   1   1       38.45       34.40      3.09 o 
   8   1   1        0.07       -0.24      1.83 o 
   9   1   1       10.76       12.61      2.71 o 
  10   1   1       64.82       61.60      5.91 o 
  11   1   1        2.83        8.65      4.42 o 
 -11   2   1        1.24       -1.88      3.23 o 
 -10   2   1       19.03       21.67      4.08 o 
  -9   2   1       47.19       52.29      4.70 o 
  -8   2   1      213.48      210.50      7.78 o 
  -7   2   1       13.37       12.43      2.41 o 
  -6   2   1       25.76       28.58      2.57 o 
  -5   2   1      116.72      132.81      6.16 o 
  -4   2   1     1094.22      993.64     27.39 o 
  -3   2   1     1179.14     1226.49     28.51 o 
  -2   2   1      176.11      228.12      5.44 o 
  -1   2   1    12256.05    12321.63    259.42 o 
   0   2   1     4126.12     3836.26     68.51 o 
   1   2   1     1397.32     1601.75     17.80 o 
   2   2   1    15094.68    16067.43    233.35 o 
   4   2   1     1691.95     1754.75     21.65 o 
   5   2   1      454.74      430.07      8.20 o 
   6   2   1      441.25      419.68     11.85 o 
   7   2   1      451.53      488.97     11.77 o 
   8   2   1       12.52       26.10      5.20 o 
   9   2   1       87.18       95.27     10.56 o 
  10   2   1       54.76       50.41      7.37 o 
  11   2   1        0.44       -1.81      2.99 o 
 -10   3   1        2.30        6.54      9.12 o 
  -9   3   1        0.34       -0.50      3.13 o 
  -8   3   1       33.45       34.95      4.75 o 
  -7   3   1       49.41       46.82      3.21 o 
  -6   3   1       14.12       12.38      1.52 o 
  -5   3   1       29.46       41.11      5.28 o 
  -4   3   1        1.86        8.76      1.39 o 
  -3   3   1      558.99      646.67     13.46 o 
  -2   3   1        2.26        6.39      1.63 o 
  -1   3   1     1651.17     1764.74     21.42 o 
   0   3   1      106.09       89.47      2.09 o 
   1   3   1      142.75      151.47      2.37 o 
   2   3   1     4442.73     4961.40     50.78 o 
   3   3   1      294.98      332.02      5.33 o 
   4   3   1     4432.71     4585.92     55.25 o 
   5   3   1        0.89       -0.46      0.46 o 
   6   3   1        1.46        0.63      0.98 o 
   7   3   1        9.72        6.55      2.09 o 
   8   3   1       10.97       19.44      3.54 o 
   9   3   1       25.79       20.58      3.22 o 
  10   3   1       12.81        7.74      3.63 o 
  11   3   1       14.32        4.00      3.74 o 
  12   3   1        0.27       -1.36      4.31 o 
 -10   4   1        0.08        1.26      3.47 o 
  -9   4   1        0.02        1.10      3.00 o 
  -8   4   1       10.31       16.59      3.81 o 
  -7   4   1        0.00        0.44      2.29 o 
  -6   4   1      294.97      269.99      7.51 o 
  -5   4   1       65.32       74.62      3.07 o 
  -4   4   1      117.56      117.90      2.62 o 
  -3   4   1      689.99      665.64     10.14 o 
  -2   4   1       16.74       25.60      1.81 o 
   0   4   1       43.06       43.62      1.49 o 
   1   4   1     1026.00      967.96     12.55 o 
   2   4   1      595.08      560.12      7.08 o 
   3   4   1     2302.21     2536.90     26.54 o 
   4   4   1       14.66       20.44      1.15 o 
   5   4   1     2148.81     2224.24     23.97 o 
   6   4   1      205.47      203.85      8.89 o 
   7   4   1      182.39      184.24      6.58 o 
   8   4   1       88.39       84.31      4.92 o 
   9   4   1      242.64      233.68      8.46 o 
  10   4   1        4.43        3.65      2.62 o 
  11   4   1       28.13       18.66      3.77 o 
  12   4   1       21.29       28.89      5.29 o 
 -10   5   1        1.45       -6.42     13.25 o 
  -9   5   1       18.80       10.43      4.10 o 
  -8   5   1       13.91       13.19      4.86 o 
  -7   5   1       97.82      107.87      7.22 o 
  -6   5   1       14.42       16.36      2.64 o 
  -5   5   1        0.68        1.58      2.08 o 
  -4   5   1       91.22       73.25      3.28 o 
  -3   5   1      540.54      510.04      9.13 o 
  -2   5   1       23.36       42.70      2.06 o 
  -1   5   1     1103.38      985.95     14.06 o 
   0   5   1      267.86      252.34      4.66 o 
   1   5   1       35.27       36.67      1.51 o 
   2   5   1      368.63      348.56      4.73 o 
   3   5   1       33.56       56.74      1.62 o 
   4   5   1     1523.22     1691.16     21.21 o 
   5   5   1        0.67        1.68      1.20 o 
   6   5   1       60.10       67.37      2.28 o 
   7   5   1      796.76      798.66     17.86 o 
   8   5   1        0.39       -0.70      1.92 o 
   9   5   1        4.63        7.15      3.96 o 
  10   5   1      157.70      161.44      7.61 o 
  11   5   1        1.59        6.40      3.37 o 
  12   5   1       26.77       30.27      4.74 o 
  -9   6   1        8.53        7.23      4.75 o 
  -8   6   1        0.07       -3.18      3.48 o 
  -7   6   1       33.56       35.24      4.56 o 
  -6   6   1       73.68       76.48      5.29 o 
  -5   6   1       53.78       47.54      4.29 o 
  -4   6   1        3.39        8.29      2.71 o 
  -3   6   1        0.56       -0.04      2.50 o 
  -1   6   1        1.81        1.86      0.88 o 
   0   6   1      103.38       89.95      2.45 o 
   1   6   1     2673.82     2910.67     35.53 o 
   2   6   1       20.69       13.44      1.10 o 
   3   6   1        0.24        2.11      0.86 o 
   4   6   1       22.30       33.18      1.42 o 
   5   6   1       29.75       41.76      2.24 o 
   6   6   1      686.38      663.61     25.49 o 
   7   6   1        7.42        4.99      1.74 o 
   8   6   1       73.53       69.67      5.14 o 
   9   6   1       16.63       14.07      3.92 o 
  10   6   1       16.17       22.12      3.81 o 
  11   6   1       33.33       41.76      5.03 o 
  12   6   1        5.65        2.74      3.24 o 
  -9   7   1       13.98       15.16      5.53 o 
  -8   7   1       44.40       54.66      7.45 o 
  -7   7   1        1.38        1.18      2.70 o 
  -6   7   1        0.14        2.10      2.69 o 
  -5   7   1      103.65       90.45      5.93 o 
  -4   7   1       66.72       55.85      4.96 o 
  -2   7   1       86.09       54.74      7.25 o 
  -1   7   1      307.22      274.29      5.25 o 
   0   7   1      172.92      138.06      4.20 o 
   1   7   1      274.19      237.97      4.19 o 
   2   7   1      922.07      911.24     11.72 o 
   3   7   1     1236.81     1151.64     12.64 o 
   4   7   1      154.06      127.73      4.38 o 
   5   7   1      360.22      324.08      6.31 o 
   6   7   1      113.65      110.52      5.83 o 
   7   7   1       86.13       80.36      3.46 o 
   8   7   1        4.61        1.17      2.38 o 
   9   7   1       89.50       82.46      6.10 o 
  10   7   1       91.26       89.85      6.66 o 
  11   7   1        2.21        2.60      3.06 o 
  -8   8   1       12.59       10.37      5.25 o 
  -7   8   1        2.03       -3.53      3.53 o 
  -6   8   1       19.95       20.48      4.03 o 
  -5   8   1        0.30        7.53      3.26 o 
  -4   8   1       76.22       91.09      6.17 o 
  -3   8   1      397.23      377.20     12.60 o 
  -2   8   1       28.18       18.52      2.33 o 
  -1   8   1       16.62       14.77      2.15 o 
   0   8   1      389.66      400.93      7.56 o 
   1   8   1       17.68       44.27      2.10 o 
   2   8   1      141.10      167.03      4.50 o 
   3   8   1       62.71       89.82      2.70 o 
   4   8   1      407.46      411.61      6.50 o 
   5   8   1        0.23       -0.61      1.19 o 
   6   8   1      261.81      221.13      6.13 o 
   7   8   1      205.96      180.02      5.42 o 
   8   8   1        1.40       -0.86      1.54 o 
   9   8   1      138.35      119.51      7.03 o 
  10   8   1       13.79        9.62      5.64 o 
  11   8   1        1.71       -0.20      3.08 o 
  -8   9   1        3.12        2.85      5.35 o 
  -7   9   1       17.26       23.78      4.82 o 
  -6   9   1        0.26       -0.69      3.00 o 
  -5   9   1        1.31        1.84      2.97 o 
  -4   9   1        0.02        1.75      2.93 o 
  -3   9   1        8.32        4.77      3.12 o 
  -2   9   1      119.76      136.77      5.09 o 
  -1   9   1       92.32       92.76      6.69 o 
   0   9   1        9.94       10.86      2.02 o 
   1   9   1        1.53        3.66      1.56 o 
   2   9   1      211.18      214.80      4.21 o 
   3   9   1       14.35       17.29      2.00 o 
   4   9   1       52.93       55.43      2.68 o 
   5   9   1      123.61      108.45      3.26 o 
   6   9   1       59.34       61.56      3.81 o 
   7   9   1       27.97       31.68      3.01 o 
   8   9   1       60.44       52.74      3.31 o 
   9   9   1       53.77       45.29      5.00 o 
  10   9   1       24.72       23.90      4.72 o 
  11   9   1        3.55        1.15      3.37 o 
  -7  10   1        1.29        3.16      3.82 o 
  -6  10   1        0.03        0.22      3.46 o 
  -5  10   1        5.32        1.37      3.20 o 
  -4  10   1        4.62        2.70      6.94 o 
  -3  10   1        3.84        6.78      3.48 o 
  -2  10   1       67.51       71.95      4.11 o 
  -1  10   1      555.58      525.73     19.44 o 
   0  10   1       38.59       35.46      3.72 o 
   1  10   1      117.90      116.73      3.84 o 
   2  10   1       29.72       37.63      2.50 o 
   3  10   1      151.24      158.41      4.20 o 
   4  10   1        5.75        2.12      1.55 o 
   5  10   1       66.86       70.81      4.73 o 
   6  10   1        9.78        9.96      2.35 o 
   7  10   1        1.21       -2.00      2.21 o 
   8  10   1        7.79        9.03      2.30 o 
   9  10   1        1.34        0.04      1.74 o 
  10  10   1       10.59       13.11      4.02 o 
  11  10   1       11.16        9.00      3.97 o 
  -6  11   1        0.02       -0.73      3.80 o 
  -5  11   1        5.24        2.36      4.83 o 
  -4  11   1        0.18       -0.19      3.45 o 
  -3  11   1      165.10      191.26      9.85 o 
  -2  11   1       12.96       13.44      2.73 o 
  -1  11   1       33.37       25.74      4.59 o 
   0  11   1       76.89       71.99      5.09 o 
   1  11   1        0.01       -0.68      2.24 o 
   2  11   1       81.82       78.44      3.31 o 
   3  11   1      112.63      123.71      4.21 o 
   4  11   1      363.22      309.80      6.54 o 
   5  11   1       42.00       35.79      2.52 o 
   6  11   1        7.12        9.06      2.55 o 
   7  11   1        0.25       -0.84      2.00 o 
   8  11   1       11.06       10.56      2.65 o 
   9  11   1       87.62       89.10      4.81 o 
  10  11   1        9.62       15.84      4.16 o 
  -5  12   1        1.96        1.79      4.23 o 
  -4  12   1       13.61       16.75      4.87 o 
  -3  12   1       20.12       19.18      4.86 o 
  -2  12   1       23.09       28.29      3.07 o 
  -1  12   1        0.69        1.38      2.44 o 
   0  12   1       12.49       10.63      4.48 o 
   1  12   1       25.74       28.64      5.54 o 
   2  12   1        6.11        2.14      1.96 o 
   3  12   1       51.72       45.48      3.16 o 
   4  12   1        0.17        2.09      1.97 o 
   5  12   1       26.33       26.85      2.61 o 
   6  12   1       93.94       86.98      5.90 o 
   7  12   1        0.90        2.52      2.60 o 
   8  12   1        4.47        3.71      3.38 o 
   9  12   1       72.48       71.85      4.84 o 
  10  12   1        1.53        6.22      3.28 o 
  -4  13   1        4.79        3.50      4.39 o 
  -3  13   1       13.86       11.82      8.96 o 
  -2  13   1        0.75        1.95      3.97 o 
  -1  13   1        9.06        9.03      3.07 o 
   0  13   1        0.95        1.29      2.53 o 
   1  13   1        7.27        8.25      3.14 o 
   2  13   1       97.86      101.84      7.43 o 
   3  13   1      100.28       90.68      4.54 o 
   4  13   1        9.08        7.55      2.29 o 
   5  13   1       45.43       46.52      3.28 o 
   6  13   1        1.03        5.47      3.04 o 
   7  13   1        1.14       -2.33      2.76 o 
   8  13   1        4.84        4.82      3.24 o 
   9  13   1        3.20        9.43      3.41 o 
  -3  14   1       31.97       35.89      6.61 o 
  -2  14   1       28.55       35.40      6.81 o 
  -1  14   1        1.24        9.11      3.18 o 
   0  14   1        0.93       -0.60      2.95 o 
   1  14   1        0.09       -1.14      2.77 o 
   2  14   1        0.66       -2.86      2.86 o 
   3  14   1        0.12        0.80      2.46 o 
   4  14   1       79.84       98.51      4.90 o 
   5  14   1        0.09        1.78      2.18 o 
   6  14   1       43.62       43.48      5.05 o 
   7  14   1       16.20       17.69      4.06 o 
   8  14   1        0.94        2.60      3.16 o 
  -1  15   1       16.58        8.61      4.57 o 
   0  15   1        3.00        3.46      4.44 o 
   1  15   1        0.99        5.87      5.43 o 
   2  15   1        1.37        3.99      3.40 o 
   3  15   1        0.50        1.55      3.35 o 
   4  15   1       17.74       18.56      3.23 o 
   5  15   1       13.30       14.11      3.36 o 
   6  15   1       32.24       42.51      7.99 o 
   7  15   1       10.52        9.73      3.96 o 
   1  16   1        4.96        3.29      4.76 o 
   2  16   1        5.54        3.23      3.86 o 
   3  16   1        1.58        7.26      3.76 o 
   4  16   1       20.70       21.25      4.54 o 
   5  16   1        0.02        5.98      3.20 o 
  -5 -15   2        2.76       -1.04      3.30 o 
  -4 -15   2        2.40        5.35      2.96 o 
  -3 -15   2        0.95       -0.74      3.14 o 
  -2 -15   2        0.05       -3.37      4.19 o 
  -1 -15   2        0.00        0.10      3.63 o 
  -7 -14   2        1.80       -0.95      3.22 o 
  -6 -14   2        0.43        3.61      3.90 o 
  -5 -14   2        0.64        2.08      3.38 o 
  -4 -14   2        7.96        7.49      2.73 o 
  -3 -14   2        0.03       -1.15      2.71 o 
  -2 -14   2        4.25       10.02      4.27 o 
  -1 -14   2        6.89        1.54      3.51 o 
   0 -14   2        8.64        3.41      3.92 o 
   1 -14   2        2.54        5.16      4.07 o 
  -8 -13   2        0.02        1.89      3.18 o 
  -7 -13   2        5.86        5.38      6.57 o 
  -6 -13   2        8.24        4.44      3.13 o 
  -5 -13   2        0.57        4.88      2.82 o 
  -4 -13   2        0.13        2.84      2.39 o 
  -3 -13   2       10.26        6.98      3.00 o 
  -2 -13   2        5.98        3.72      2.67 o 
  -1 -13   2        6.07       14.10      4.55 o 
   0 -13   2        1.10       -0.91      3.66 o 
   1 -13   2        0.04       -2.22      3.41 o 
   2 -13   2       10.63       14.18      3.65 o 
   3 -13   2        4.45        2.27      4.76 o 
  -9 -12   2        8.57       11.37      2.63 o 
  -8 -12   2       18.94       22.81      3.03 o 
  -7 -12   2        0.74       -1.64      2.64 o 
  -6 -12   2        7.22       10.46      3.23 o 
  -5 -12   2        1.88        3.02      2.48 o 
  -4 -12   2       10.88       12.94      2.38 o 
  -3 -12   2        0.01       -2.01      2.01 o 
  -2 -12   2        3.48        0.46      2.16 o 
  -1 -12   2        1.94       -1.34      3.02 o 
   0 -12   2        4.08       -1.61      2.59 o 
   1 -12   2        8.14        3.17      2.88 o 
   2 -12   2        7.67        2.45      2.93 o 
   3 -12   2        0.10       -0.46      3.27 o 
   4 -12   2        2.47        2.97      4.36 o 
 -10 -11   2        8.11        8.94      4.09 o 
  -9 -11   2        7.22        6.51      3.06 o 
  -8 -11   2       11.53       11.49      2.47 o 
  -7 -11   2       13.36       13.06      2.45 o 
  -6 -11   2        4.15        2.09      1.85 o 
  -5 -11   2       89.08       90.14      5.22 o 
  -4 -11   2       51.84       52.42      3.28 o 
  -3 -11   2        0.41        3.63      2.29 o 
  -2 -11   2       29.25       18.09      2.66 o 
  -1 -11   2        3.06        0.76      3.14 o 
   0 -11   2       16.10       21.25      3.62 o 
   1 -11   2       13.48       17.93      3.31 o 
   2 -11   2        0.00       -3.06      3.06 o 
   3 -11   2       25.75       26.36      4.68 o 
   4 -11   2        0.00       -3.64      3.64 o 
   5 -11   2        0.90       -0.43      4.00 o 
 -10 -10   2        9.09       11.02      3.94 o 
  -9 -10   2        6.17       11.23      3.52 o 
  -8 -10   2       12.44        6.75      2.05 o 
  -7 -10   2        4.88        7.21      2.06 o 
  -6 -10   2      316.25      281.68      7.86 o 
  -5 -10   2        0.47       -0.21      1.90 o 
  -4 -10   2      113.01      104.52      3.73 o 
  -3 -10   2        6.53       13.73      2.11 o 
  -2 -10   2        0.50       -1.71      1.71 o 
  -1 -10   2      108.16      123.89      4.78 o 
   0 -10   2      209.24      174.49      7.02 o 
   1 -10   2      318.51      324.65      9.80 o 
   2 -10   2        7.47        7.87      3.00 o 
   3 -10   2        5.37        8.74      3.99 o 
   4 -10   2        0.60        2.26      3.75 o 
   5 -10   2        1.20        2.90      3.85 o 
   6 -10   2       10.82        9.66      6.62 o 
 -11  -9   2        5.37        7.93      3.73 o 
 -10  -9   2        5.73        9.66      2.98 o 
  -9  -9   2        7.34        9.37      3.15 o 
  -8  -9   2       43.45       39.63      3.16 o 
  -7  -9   2        0.02       -1.09      1.77 o 
  -6  -9   2       20.06       28.24      2.65 o 
  -5  -9   2       32.86       29.32      2.69 o 
  -4  -9   2      127.52      133.97      3.81 o 
  -3  -9   2       18.49       19.34      2.25 o 
  -2  -9   2      463.25      475.92      8.10 o 
  -1  -9   2       19.37       25.74      2.57 o 
   0  -9   2       30.23       30.11      2.57 o 
   1  -9   2       93.16       90.37     11.84 o 
   2  -9   2        2.27       -1.82      2.02 o 
   3  -9   2        7.91        8.65      3.70 o 
   4  -9   2        5.83        2.78      3.45 o 
   5  -9   2        0.40        1.31      3.33 o 
   6  -9   2        6.26        4.28      5.05 o 
   7  -9   2       10.50        7.15      5.72 o 
 -11  -8   2        0.01        4.12      3.25 o 
 -10  -8   2       11.72       13.08      3.09 o 
  -9  -8   2       45.59       50.73      4.30 o 
  -8  -8   2       28.14       18.55      4.14 o 
  -7  -8   2       23.58       29.13      2.71 o 
  -6  -8   2        0.78       -1.19      1.57 o 
  -5  -8   2       70.42       82.05      3.81 o 
  -4  -8   2      304.68      285.92      5.27 o 
  -3  -8   2        6.12        4.84      1.59 o 
  -2  -8   2        8.51        4.59      2.00 o 
  -1  -8   2       76.11       71.28      3.88 o 
   0  -8   2      857.99      831.05     13.32 o 
   1  -8   2       20.81       23.65      3.19 o 
   2  -8   2      332.59      334.07      9.20 o 
   3  -8   2      264.97      229.52      7.15 o 
   4  -8   2       16.44       18.79      4.18 o 
   5  -8   2        8.58       10.48      3.73 o 
   6  -8   2       40.43       39.30      5.46 o 
   7  -8   2       11.68       20.37      6.42 o 
   8  -8   2        6.36        3.75      5.62 o 
 -11  -7   2       21.62       30.25      4.57 o 
 -10  -7   2       69.89       70.96      5.05 o 
  -9  -7   2        4.23        3.70      2.55 o 
  -8  -7   2       25.32       17.43      3.98 o 
  -7  -7   2       30.03       40.07      2.81 o 
  -6  -7   2        0.01        0.28      1.43 o 
  -5  -7   2        1.61       -0.02      2.18 o 
  -4  -7   2        5.41        3.94      1.26 o 
  -3  -7   2      159.92      167.37      3.51 o 
  -2  -7   2        0.50        1.92      1.24 o 
  -1  -7   2        3.75        1.26      1.23 o 
   0  -7   2      183.79      189.38      4.44 o 
   1  -7   2        1.28        0.72      1.58 o 
   2  -7   2       11.25       16.52      2.58 o 
   3  -7   2       77.47       86.26      5.19 o 
   4  -7   2       49.18       51.43      5.32 o 
   5  -7   2        0.34       -0.73      2.77 o 
   6  -7   2       11.09       19.39      4.10 o 
   7  -7   2        8.82        8.78      5.16 o 
   8  -7   2       11.28       16.28      6.20 o 
 -11  -6   2       16.36       12.48      3.61 o 
 -10  -6   2       29.82       34.06      3.66 o 
  -9  -6   2        5.63        0.76      2.78 o 
  -8  -6   2        6.36        8.60      2.72 o 
  -7  -6   2       27.89       27.63      4.06 o 
  -6  -6   2      246.65      229.59      5.03 o 
  -5  -6   2       60.99       54.37      2.72 o 
  -4  -6   2       26.84      149.43     18.13 o 
  -3  -6   2      299.25      265.29      4.29 o 
  -2  -6   2       99.76       84.83      2.38 o 
  -1  -6   2      201.75      227.74      6.89 o 
   0  -6   2      289.87      273.07      7.58 o 
   1  -6   2       59.68       56.97      2.17 o 
   2  -6   2        5.28        9.23      2.15 o 
   3  -6   2       31.13       15.79      2.35 o 
   4  -6   2       15.02       14.86      4.09 o 
   5  -6   2      243.10      255.96     10.03 o 
   6  -6   2        2.88       -0.39      3.55 o 
   7  -6   2        7.05        8.54      4.58 o 
   8  -6   2        1.27        6.21      4.77 o 
   9  -6   2        1.56       -1.36      4.95 o 
 -11  -5   2       12.44       11.20      3.31 o 
 -10  -5   2      140.23      131.98      8.42 o 
  -9  -5   2       12.96       12.43      2.91 o 
  -8  -5   2       16.89       12.75      2.77 o 
  -7  -5   2       75.20       64.24      4.62 o 
  -6  -5   2       66.85       63.25      8.36 o 
  -5  -5   2        0.02        2.79      1.24 o 
  -4  -5   2       58.55       77.38      2.53 o 
  -3  -5   2     2932.01     2942.29     31.32 o 
  -2  -5   2       54.85       29.21      1.49 o 
  -1  -5   2      126.93      130.90      3.09 o 
   0  -5   2      319.19      348.93      7.78 o 
   1  -5   2       21.53       30.19      1.38 o 
   2  -5   2       74.08       69.91      3.83 o 
   3  -5   2      293.38      265.78      5.84 o 
   4  -5   2       49.67       55.52      4.93 o 
   5  -5   2      108.06      129.48      6.58 o 
   6  -5   2       53.99       59.85      5.36 o 
   7  -5   2       10.19       10.38      4.57 o 
   8  -5   2       55.80       59.83      7.86 o 
   9  -5   2        0.90        1.84      4.75 o 
 -11  -4   2       18.51       20.89      3.67 o 
 -10  -4   2        6.31       13.95      2.57 o 
  -9  -4   2      247.87      242.65      8.40 o 
  -8  -4   2        0.94       -1.87      1.87 o 
  -7  -4   2      452.34      437.86     11.34 o 
  -6  -4   2        5.05       -0.32      1.22 o 
  -4  -4   2      179.45      144.76      2.63 o 
  -3  -4   2      762.77      710.07      9.21 o 
  -2  -4   2     1700.73     1638.94     16.93 o 
  -1  -4   2       25.28       42.41      1.53 o 
   0  -4   2      133.19      177.47      3.73 o 
   1  -4   2      111.37      181.59      3.20 o 
   2  -4   2     2974.67     3129.20     46.96 o 
   3  -4   2       17.29       32.04      2.56 o 
   4  -4   2        4.47        2.30      3.06 o 
   5  -4   2       29.80       36.26      4.57 o 
   6  -4   2      131.98      145.86      6.91 o 
   7  -4   2       30.30       37.29      5.94 o 
   8  -4   2       44.33       41.08      6.48 o 
   9  -4   2        1.90        2.24      4.37 o 
  10  -4   2        1.95       -1.23      4.57 o 
 -11  -3   2       33.78       36.09      4.21 o 
 -10  -3   2        0.11        0.42      2.16 o 
  -9  -3   2        8.70       10.42      2.69 o 
  -8  -3   2      363.04      352.17      9.83 o 
  -7  -3   2       20.46       25.55      2.90 o 
  -6  -3   2       94.34       94.08      5.54 o 
  -5  -3   2       89.80       75.61      5.96 o 
  -3  -3   2      673.56      712.63     12.10 o 
  -2  -3   2      165.96      245.74      3.64 o 
  -1  -3   2       27.90       15.50      1.00 o 
   0  -3   2      646.81      598.04      8.13 o 
   1  -3   2      730.49      723.19     10.67 o 
   2  -3   2       36.56       50.17      2.94 o 
   3  -3   2     1205.34     1226.77     16.99 o 
   4  -3   2       42.20       42.31      4.26 o 
   6  -3   2       44.42       46.35      3.82 o 
   7  -3   2       39.24       33.31      4.55 o 
   8  -3   2        0.95        0.42      3.03 o 
   9  -3   2        3.20       -1.72      3.64 o 
  10  -3   2        3.00       -1.78      4.27 o 
 -11  -2   2        3.50        0.76      2.50 o 
 -10  -2   2       18.39       19.43      3.05 o 
  -9  -2   2      182.70      179.56      6.78 o 
  -8  -2   2       23.87       23.68      3.61 o 
  -7  -2   2       68.62       70.43      3.94 o 
  -6  -2   2      387.93      371.83      6.95 o 
  -5  -2   2       85.06       95.14      2.83 o 
  -4  -2   2      101.45       92.74      2.80 o 
  -2  -2   2      814.60      801.10     15.43 o 
  -1  -2   2       15.74       15.73      0.89 o 
   0  -2   2     4561.28     4576.08     50.07 o 
   1  -2   2      743.70      739.64      9.61 o 
   2  -2   2     1587.38      874.81     30.14 o 
   3  -2   2      358.86      328.57      6.48 o 
   4  -2   2      136.59      110.05      3.66 o 
   5  -2   2       50.90       54.40      3.08 o 
   6  -2   2       21.04       18.67      2.68 o 
   7  -2   2       31.66       25.30      4.64 o 
   8  -2   2       72.51       77.66      6.25 o 
   9  -2   2       67.90       58.93      6.08 o 
  10  -2   2       36.27       37.93     14.81 o 
 -11  -1   2       10.24        8.16      3.29 o 
 -10  -1   2       55.09       66.07      4.76 o 
  -9  -1   2      219.81      225.55      5.98 o 
  -8  -1   2      105.57       96.27      4.56 o 
  -7  -1   2       76.90       66.36      3.24 o 
  -6  -1   2      227.65      195.87      4.07 o 
  -5  -1   2       15.60       31.65      2.97 o 
  -4  -1   2       68.91       68.34      4.79 o 
  -3  -1   2        1.16        3.60      1.07 o 
  -2  -1   2      295.06      314.08      5.72 o 
  -1  -1   2      893.96      799.28     17.95 o 
   0  -1   2       74.65       58.77      2.31 o 
   1  -1   2     2075.92     2215.75     26.66 o 
   2  -1   2      308.70      315.22     11.20 o 
   3  -1   2       40.90       53.07      1.72 o 
   4  -1   2     1222.89     1227.33     17.78 o 
   5  -1   2      174.73       59.27      4.82 o 
   6  -1   2        1.37       -1.10      1.12 o 
   7  -1   2       30.40       27.30      3.72 o 
   8  -1   2      199.28      202.80      8.78 o 
   9  -1   2        8.45        5.15      3.30 o 
  10  -1   2        3.08        1.13      3.40 o 
  11  -1   2        1.18       -1.26      3.43 o 
 -11   0   2        3.11        6.88      3.26 o 
 -10   0   2       32.13       39.27      4.25 o 
  -9   0   2        4.59        9.39      2.17 o 
  -8   0   2      332.44      357.18     10.27 o 
  -7   0   2      100.52      121.86      5.75 o 
  -6   0   2        8.20        6.70      1.76 o 
  -5   0   2        0.07        2.17      1.21 o 
  -4   0   2      396.23      394.44      7.99 o 
  -3   0   2      485.47      186.11      8.59 o 
  -2   0   2      309.50      324.51      8.78 o 
  -1   0   2     3117.95     3336.75     43.11 o 
   0   0   2        5.75       12.95      0.74 o 
   1   0   2    10658.17    10686.67    109.76 o 
   2   0   2     1441.05     1368.44     21.45 o 
   3   0   2      659.53      648.63     15.93 o 
   4   0   2      420.53      425.11      6.75 o 
   5   0   2      467.79      473.72      7.96 o 
   6   0   2       20.01       13.96      2.83 o 
   7   0   2      101.61      118.52      5.17 o 
   8   0   2        0.85        1.21      3.16 o 
   9   0   2       50.66       54.35      5.57 o 
  10   0   2       26.11       29.21      8.16 o 
  11   0   2       12.10        9.05      4.08 o 
 -11   1   2       21.11       24.83      4.27 o 
 -10   1   2        4.46        5.64      2.81 o 
  -9   1   2       11.55       20.10      2.84 o 
  -8   1   2       70.91       69.94      4.47 o 
  -7   1   2       20.69       22.96      2.72 o 
  -6   1   2      598.30      664.47     13.11 o 
  -5   1   2      441.55      441.69      9.19 o 
  -4   1   2       82.21      115.45      4.22 o 
  -3   1   2      143.53      112.88      9.30 o 
  -2   1   2      957.78     1024.06     19.40 o 
  -1   1   2      545.75      597.35     11.45 o 
   0   1   2      873.91      824.49     16.82 o 
   1   1   2        0.47       -0.54      0.54 o 
   2   1   2      706.80      830.70     10.53 o 
   3   1   2      100.36      116.11      2.84 o 
   4   1   2        0.00        0.90      0.57 o 
   5   1   2        1.54        1.44      0.89 o 
   6   1   2        6.90        4.76      2.10 o 
   7   1   2      110.16      118.85      5.06 o 
   8   1   2       37.26       35.48      3.53 o 
   9   1   2       11.67       17.42      4.36 o 
  10   1   2        0.13        0.84      3.02 o 
  11   1   2        0.12       -3.19      3.41 o 
 -11   2   2        9.84        6.10      3.52 o 
 -10   2   2        8.69        8.24      3.07 o 
  -9   2   2        3.21        5.27      2.19 o 
  -8   2   2      127.00      114.77      5.68 o 
  -7   2   2      122.34      126.55      4.93 o 
  -6   2   2      217.46      210.72      6.01 o 
  -5   2   2      197.25      205.85      5.47 o 
  -4   2   2      820.89      888.84     18.13 o 
  -2   2   2     1699.20     1851.42     33.98 o 
  -1   2   2     5850.29     5874.96    103.90 o 
   1   2   2     1029.21     1053.69     11.29 o 
   2   2   2     2835.50     2890.24     30.06 o 
   3   2   2        5.67        8.51      1.18 o 
   4   2   2        2.08        4.68      1.44 o 
   5   2   2      737.20      740.26     14.57 o 
   6   2   2      219.23      242.45      9.47 o 
   7   2   2      116.98      106.49      5.14 o 
   8   2   2       29.09       36.66      3.60 o 
   9   2   2       17.66       24.93      4.53 o 
  10   2   2       70.91       65.11      6.17 o 
  11   2   2        4.53        7.91      3.79 o 
 -10   3   2       12.18        9.69      3.35 o 
  -9   3   2        3.53        4.15      3.74 o 
  -8   3   2        2.39        3.33      2.05 o 
  -7   3   2        4.18        6.75      3.20 o 
  -6   3   2        1.33       -0.14      1.56 o 
  -5   3   2      117.56      102.00      3.83 o 
  -4   3   2      154.85      151.35     10.15 o 
  -3   3   2      212.83      190.54      5.46 o 
  -2   3   2     4951.05     5307.15    115.46 o 
  -1   3   2        8.35       26.24      1.98 o 
   0   3   2     1900.02     2014.65     35.86 o 
   1   3   2     1842.45     1888.93     21.37 o 
   2   3   2     7655.06     7976.22     81.78 o 
   3   3   2      344.21      409.81      5.98 o 
   4   3   2       68.34       74.18      1.90 o 
   5   3   2      426.96      489.50      7.06 o 
   6   3   2       66.82       75.99      6.00 o 
   7   3   2       13.65       10.20      2.39 o 
   8   3   2       63.86       68.30      4.73 o 
   9   3   2       20.88       20.06      3.25 o 
  10   3   2        0.40        3.63      2.55 o 
  11   3   2        7.95       13.10      3.95 o 
 -10   4   2        6.01        2.86      3.45 o 
  -9   4   2       14.66       12.75      3.24 o 
  -8   4   2        1.05        0.61      2.08 o 
  -7   4   2        5.70        4.73      1.82 o 
  -6   4   2        2.82        8.24      3.25 o 
  -5   4   2        4.24        2.18      1.46 o 
  -4   4   2      280.02      289.85     10.12 o 
  -3   4   2      598.96      617.06     13.28 o 
  -2   4   2       46.36       26.86      1.38 o 
   0   4   2      206.36      219.34      9.27 o 
   1   4   2      108.40      157.18      3.44 o 
   2   4   2     2851.36     2963.98     35.72 o 
   3   4   2     1344.57     1295.06     18.86 o 
   4   4   2     1445.60     1548.93     19.76 o 
   5   4   2      436.66      403.57      5.81 o 
   6   4   2       55.73       58.10      2.68 o 
   7   4   2        1.40        3.65      4.65 o 
   8   4   2        7.95        2.44      2.48 o 
   9   4   2        0.17        1.43      2.27 o 
  10   4   2        0.01       -0.52      2.83 o 
  11   4   2       24.99       17.49      3.87 o 
  12   4   2        1.94        5.51      5.64 o 
 -10   5   2        0.41       -6.04      6.04 o 
  -9   5   2        0.00       -2.93      2.98 o 
  -8   5   2        3.80        3.22      2.88 o 
  -7   5   2        0.20       -1.90      1.96 o 
  -6   5   2      262.45      248.33      7.22 o 
  -5   5   2       13.54       16.27      2.69 o 
  -4   5   2      433.40      167.36      4.74 o 
  -3   5   2      203.09      262.69      5.33 o 
  -2   5   2        0.09        5.12      1.05 o 
   0   5   2      603.47      529.64     11.61 o 
   1   5   2       70.62       53.88      1.99 o 
   2   5   2     1239.93     1150.43     12.85 o 
   3   5   2       31.03       32.73      1.41 o 
   4   5   2      205.51      184.31      3.15 o 
   5   5   2     1310.16     1420.03     18.62 o 
   6   5   2       46.56       47.12      2.49 o 
   7   5   2       64.70       72.26      2.95 o 
   8   5   2       25.84       16.25      3.02 o 
   9   5   2       18.02       19.21      3.36 o 
  10   5   2        0.79        3.19      2.96 o 
  11   5   2        0.83        6.41      3.24 o 
  12   5   2       46.28       44.26      6.17 o 
  -9   6   2       37.62       28.13      5.50 o 
  -8   6   2        3.45        2.65      3.57 o 
  -7   6   2       30.30       39.79      6.82 o 
  -6   6   2      101.98      100.47      5.64 o 
  -5   6   2       42.64       54.42      4.35 o 
  -4   6   2       57.52       57.91      4.33 o 
  -3   6   2       30.17       28.21      3.55 o 
  -2   6   2       68.83       59.43      2.25 o 
  -1   6   2      203.23      240.08      4.86 o 
   0   6   2        0.72       -0.94      0.94 o 
   1   6   2       22.90       27.91      1.47 o 
   2   6   2        7.11        5.38      0.91 o 
   3   6   2      654.28      615.56      7.68 o 
   4   6   2     1162.73     1251.40     14.18 o 
   5   6   2      124.60      112.49      5.85 o 
   6   6   2        5.85        3.60      1.50 o 
   7   6   2      280.46      243.84      5.52 o 
   8   6   2      386.60      367.69     10.85 o 
   9   6   2        0.97       -2.00      2.30 o 
  10   6   2       16.01       17.44      3.53 o 
  11   6   2       49.60       48.61      5.35 o 
  12   6   2       17.90       16.27      4.16 o 
  -9   7   2       11.07        6.12      5.06 o 
  -8   7   2        3.14       -0.06      4.09 o 
  -7   7   2       15.16       14.94      3.49 o 
  -6   7   2       14.80       17.98      3.50 o 
  -5   7   2       58.98       72.05      5.18 o 
  -4   7   2        3.31        9.13      2.92 o 
  -3   7   2      114.73      122.27      6.23 o 
  -2   7   2       14.98       17.99      2.71 o 
  -1   7   2      174.57      190.92      4.48 o 
   0   7   2      226.23      297.88      5.76 o 
   1   7   2      479.18      417.86      6.11 o 
   2   7   2      527.08      563.74      7.31 o 
   3   7   2       19.78       23.28      1.80 o 
   4   7   2      191.16      168.31      3.29 o 
   5   7   2       90.95       67.22      2.53 o 
   6   7   2      931.47      810.67     39.43 o 
   7   7   2       46.56       50.77      2.96 o 
   8   7   2      112.72      112.87      4.21 o 
   9   7   2        7.14       11.12      3.54 o 
  10   7   2        0.21       -2.32      2.32 o 
  11   7   2        3.91        3.98      3.13 o 
  -8   8   2        7.47       23.67      5.67 o 
  -7   8   2        0.33        1.94      3.13 o 
  -6   8   2       22.79       17.65      3.73 o 
  -5   8   2       31.73       31.98      4.44 o 
  -4   8   2        0.03        0.38      2.52 o 
  -3   8   2      361.20      362.05     12.09 o 
  -2   8   2       10.57        4.08      6.16 o 
  -1   8   2       11.28        5.35      2.41 o 
   0   8   2        6.55        5.23      1.40 o 
   1   8   2      106.62      129.07      3.16 o 
   2   8   2        2.90       20.27      2.09 o 
   3   8   2      225.09      220.07      4.79 o 
   4   8   2       59.51       57.33      2.32 o 
   5   8   2        2.78        3.63      1.31 o 
   6   8   2      455.09      402.85      8.96 o 
   7   8   2       80.12       81.63      3.88 o 
   8   8   2       74.86       82.51      3.69 o 
   9   8   2        0.57        3.17      3.39 o 
  10   8   2       21.13       23.57      4.17 o 
  11   8   2        4.54        5.53      3.29 o 
  -8   9   2        0.01       -0.58      4.75 o 
  -7   9   2        6.07        9.80      4.13 o 
  -6   9   2       15.63       16.81      4.51 o 
  -5   9   2        2.56        5.84      3.27 o 
  -4   9   2       39.14       49.77      5.31 o 
  -3   9   2       15.59       18.61      3.66 o 
  -2   9   2        6.82       11.01      4.40 o 
  -1   9   2      329.91      275.97      7.72 o 
   0   9   2        0.29        1.45      1.21 o 
   1   9   2       65.93       70.96      2.94 o 
   2   9   2       25.08       26.11      1.86 o 
   3   9   2        8.07        7.44      1.36 o 
   4   9   2       30.85       39.22      2.94 o 
   5   9   2       67.43       70.80      2.89 o 
   6   9   2      412.09      379.47      8.83 o 
   7   9   2       66.91       71.90      5.29 o 
   8   9   2        3.44        3.32      1.84 o 
   9   9   2       67.79       67.45      3.63 o 
  10   9   2       40.18       39.43      5.16 o 
  11   9   2        0.22       -2.98      2.98 o 
  -7  10   2        0.01        2.74      4.91 o 
  -6  10   2        2.02       -3.30      3.30 o 
  -5  10   2        8.54        5.50      4.24 o 
  -4  10   2       10.71       12.07      3.74 o 
  -3  10   2        0.02       -0.40      3.11 o 
  -2  10   2        5.72        0.97      1.53 o 
  -1  10   2      473.60      466.74     16.32 o 
   0  10   2      120.02      118.13      4.82 o 
   1  10   2        0.24        2.11      1.58 o 
   2  10   2       81.01       91.12      3.42 o 
   3  10   2       13.91        6.81      1.78 o 
   4  10   2       68.55       71.68      3.08 o 
   5  10   2       99.62      118.88      3.50 o 
   6  10   2       78.75       76.24      4.41 o 
   7  10   2        4.73        3.37      2.13 o 
   8  10   2        2.91        0.75      1.93 o 
   9  10   2       70.25       61.66      3.82 o 
  10  10   2       73.13       80.65      6.95 o 
  11  10   2        5.11        6.18      3.58 o 
  -6  11   2        1.00        0.82      3.95 o 
  -5  11   2       23.05       20.01      4.80 o 
  -4  11   2       48.15       50.23      8.34 o 
  -3  11   2      108.00      102.70      9.45 o 
  -2  11   2        2.09        1.87      3.24 o 
  -1  11   2      143.29      142.88      8.13 o 
   0  11   2       10.83       19.09      3.22 o 
   1  11   2        6.34        5.98      2.42 o 
   2  11   2        0.19       -0.55      1.56 o 
   3  11   2       25.48       29.37      2.34 o 
   4  11   2       16.24       25.35      2.45 o 
   5  11   2       56.53       51.16      2.81 o 
   6  11   2        8.15        8.54      2.52 o 
   7  11   2        2.20       -1.91      1.91 o 
   8  11   2       55.10       65.45      5.28 o 
   9  11   2       12.76       17.33      2.77 o 
  10  11   2        7.83        5.47      3.00 o 
  -5  12   2        9.98        9.50      4.64 o 
  -4  12   2        1.88        1.48      3.74 o 
  -3  12   2        0.00        0.40      3.48 o 
  -2  12   2       41.46       45.63      5.97 o 
  -1  12   2        0.78        1.21      2.27 o 
   0  12   2       12.64        8.82      2.91 o 
   1  12   2       10.04        2.59      2.56 o 
   2  12   2      306.04      322.50      9.65 o 
   3  12   2       90.61       74.87      6.19 o 
   4  12   2       26.42       31.65      2.73 o 
   5  12   2       25.38       29.39      2.64 o 
   6  12   2       23.78       24.76      4.84 o 
   7  12   2       87.32       89.35      6.04 o 
   8  12   2       22.84       17.90      6.15 o 
   9  12   2       80.19       92.34      5.04 o 
  10  12   2       19.20       16.05      2.64 o 
  -4  13   2       59.90       67.07     14.15 o 
  -3  13   2       17.00       14.77      4.84 o 
  -2  13   2        0.94       -1.61      4.87 o 
  -1  13   2       39.08       35.79      6.33 o 
   0  13   2        1.78       -1.21      3.43 o 
   1  13   2        0.26        0.47      2.72 o 
   2  13   2        5.92        6.83      2.68 o 
   3  13   2        0.13        4.84      4.49 o 
   4  13   2        3.18        3.21      2.08 o 
   5  13   2       41.73       39.24      3.13 o 
   6  13   2       28.55       24.14      5.32 o 
   7  13   2       11.58        8.90      3.46 o 
   8  13   2       10.89       12.33      3.57 o 
   9  13   2        5.06        2.17      3.26 o 
  -3  14   2        0.20        3.20      4.40 o 
  -2  14   2        0.01       -3.58      3.89 o 
  -1  14   2        0.01       -2.45      2.68 o 
   0  14   2        0.00        3.74      3.02 o 
   1  14   2       20.60       12.53      3.24 o 
   2  14   2       30.11       22.84      4.08 o 
   3  14   2        1.45       -2.58      2.58 o 
   4  14   2        7.44        6.06      2.35 o 
   5  14   2       45.58       57.64      4.05 o 
   6  14   2        2.28        5.66      4.54 o 
   7  14   2        7.39        9.34      3.64 o 
   8  14   2        0.17        2.47      3.40 o 
   9  14   2        0.21       -2.13      3.33 o 
  -2  15   2        9.84        6.61      5.07 o 
  -1  15   2        5.90        4.06      2.94 o 
   0  15   2        0.72        2.83      3.11 o 
   1  15   2        7.91       10.12      3.77 o 
   2  15   2       14.22        9.05      4.56 o 
   3  15   2        1.66       -0.23      3.09 o 
   4  15   2       11.26       11.41      2.90 o 
   5  15   2        6.90        9.94      3.03 o 
   6  15   2       79.06       83.22      7.48 o 
   7  15   2        2.60        1.57      3.41 o 
   8  15   2        0.56       -3.17      3.17 o 
   0  16   2       15.37        8.91      7.72 o 
   1  16   2        3.90        6.83      3.67 o 
   2  16   2        0.05        5.10      3.70 o 
   3  16   2        1.46        5.27      3.66 o 
   4  16   2        0.17        4.74      3.78 o 
   5  16   2       23.23       22.75      3.74 o 
   6  16   2        0.90        0.27      3.27 o 
  -6 -14   3        8.60        7.74      6.31 o 
  -5 -14   3       31.59       26.52      4.55 o 
  -4 -14   3        2.70        2.64      3.21 o 
  -3 -14   3        2.25        1.02      2.83 o 
  -2 -14   3       28.00       37.41      8.72 o 
  -1 -14   3       17.15       19.67      4.51 o 
   0 -14   3        1.90       -2.63      3.52 o 
  -7 -13   3        3.74        0.07      3.02 o 
  -6 -13   3        0.94        1.20      5.31 o 
  -5 -13   3       18.58       26.94      4.29 o 
  -4 -13   3        0.11        0.38      2.91 o 
  -3 -13   3        4.65        3.97      2.57 o 
  -2 -13   3        1.35       -0.21      2.49 o 
  -1 -13   3        1.02       -0.95      3.72 o 
   0 -13   3        0.13       -1.25      3.42 o 
   1 -13   3        8.25        5.55      3.99 o 
   2 -13   3        1.55        5.08      3.86 o 
  -8 -12   3        1.79        1.01      2.34 o 
  -7 -12   3        1.23        1.30      2.93 o 
  -6 -12   3        8.68       11.38      3.02 o 
  -5 -12   3        2.65       11.14      2.91 o 
  -4 -12   3        7.86        4.94      2.37 o 
  -3 -12   3       23.18       29.61      3.17 o 
  -2 -12   3        0.17        0.03      2.23 o 
  -1 -12   3        0.18       -2.94      2.94 o 
   0 -12   3        6.75        3.24      5.89 o 
   1 -12   3        0.05        4.97      3.66 o 
   2 -12   3       15.74       19.12      3.81 o 
   3 -12   3        6.46        7.67      4.03 o 
   4 -12   3        0.02       -5.81      5.81 o 
  -9 -11   3       24.52       26.65      3.76 o 
  -8 -11   3       30.27       36.86      5.53 o 
  -7 -11   3        0.20        0.92      2.30 o 
  -6 -11   3       72.67       83.13      4.54 o 
  -5 -11   3       10.35        8.79      2.66 o 
  -4 -11   3       11.73        9.94      2.19 o 
  -3 -11   3       26.64       23.85      3.26 o 
  -2 -11   3        9.65        2.86      2.22 o 
  -1 -11   3       15.29       16.29      2.75 o 
   0 -11   3        2.94        1.40      3.54 o 
   1 -11   3        0.07       -0.53      2.63 o 
   2 -11   3        2.93        7.15      3.11 o 
   3 -11   3       15.65       19.47      3.47 o 
   4 -11   3        0.82        0.17      4.23 o 
   5 -11   3       33.27       35.05      8.39 o 
 -10 -10   3        8.69        9.29      3.17 o 
  -9 -10   3       35.88       42.46      6.44 o 
  -8 -10   3        2.25        3.91      2.04 o 
  -7 -10   3       25.16       22.25      2.92 o 
  -6 -10   3        6.47        5.70      2.59 o 
  -5 -10   3        1.76        1.88      2.60 o 
  -4 -10   3        5.45        3.52      1.73 o 
  -3 -10   3       23.29       36.54      3.14 o 
  -2 -10   3       20.88       18.76      3.34 o 
  -1 -10   3        0.29       -0.17      2.04 o 
   0 -10   3       92.18       78.96      5.81 o 
   1 -10   3      147.41      140.40      7.88 o 
   2 -10   3        9.22       11.18      2.94 o 
   3 -10   3        2.38       -0.10      2.42 o 
   4 -10   3        5.71        3.29      4.04 o 
   5 -10   3        0.39       -1.50      3.93 o 
   6 -10   3        2.08       -0.33      4.16 o 
 -10  -9   3       11.75       14.95      3.20 o 
  -9  -9   3        0.23        1.27      8.26 o 
  -8  -9   3       25.98       21.37      4.72 o 
  -7  -9   3        0.14        0.40      2.41 o 
  -6  -9   3       71.19       80.16      4.09 o 
  -5  -9   3        5.56        5.65      1.97 o 
  -4  -9   3      180.92      155.93      3.97 o 
  -3  -9   3      342.08      357.40      6.45 o 
  -2  -9   3      104.46       98.95      3.83 o 
  -1  -9   3      470.19      490.23      9.43 o 
   0  -9   3       17.16       22.94      2.41 o 
   1  -9   3        5.56        3.50      2.46 o 
   2  -9   3        0.49        1.66      2.25 o 
   3  -9   3        1.67       -1.63      2.20 o 
   4  -9   3        4.20        8.76      2.87 o 
   5  -9   3        9.51        5.04      4.16 o 
   6  -9   3       14.02       19.57      5.14 o 
 -11  -8   3        3.25        1.60      2.62 o 
 -10  -8   3       13.35       15.50      3.13 o 
  -9  -8   3       89.03       81.21      6.97 o 
  -8  -8   3        1.98        2.96      3.06 o 
  -7  -8   3       74.86       63.75      3.53 o 
  -6  -8   3      318.82      315.93      8.16 o 
  -5  -8   3       24.95       25.79      2.48 o 
  -4  -8   3       12.80       13.30      1.99 o 
  -3  -8   3       39.35       38.67      2.49 o 
  -2  -8   3      102.96       93.27      3.33 o 
  -1  -8   3      280.48      275.12      5.77 o 
   0  -8   3      291.07      297.09      6.55 o 
   1  -8   3       83.11       78.04      5.07 o 
   2  -8   3       39.24       34.63      4.47 o 
   3  -8   3        0.24       -0.10      2.09 o 
   4  -8   3       22.19       25.24      4.41 o 
   5  -8   3        5.87       -0.35      4.94 o 
   6  -8   3        2.43        4.78      3.87 o 
   7  -8   3        2.24       -4.79      4.79 o 
 -11  -7   3        3.67        3.40      2.68 o 
 -10  -7   3       38.59       39.76      3.95 o 
  -9  -7   3       98.79       97.70      6.72 o 
  -8  -7   3       15.52       17.24      3.93 o 
  -7  -7   3        0.15        4.52      2.81 o 
  -6  -7   3       61.70       54.78      3.00 o 
  -5  -7   3       63.04       53.41      3.06 o 
  -4  -7   3      206.87      183.31      6.53 o 
  -3  -7   3       22.27       24.34      1.95 o 
  -2  -7   3       63.58       88.16      3.11 o 
  -1  -7   3        0.02        0.01      1.21 o 
   0  -7   3      436.25      468.43      9.29 o 
   1  -7   3      234.48      213.56      5.02 o 
   2  -7   3      183.42      210.47      9.36 o 
   3  -7   3        5.89        2.37      1.98 o 
   4  -7   3       45.90       44.88      3.36 o 
   5  -7   3       27.55       23.51      4.41 o 
   6  -7   3        0.01       -2.55      2.55 o 
   7  -7   3        0.62       -1.35      4.69 o 
   8  -7   3        1.15        1.07      5.25 o 
 -11  -6   3        6.39        6.51      2.77 o 
 -10  -6   3       15.14       27.62      4.14 o 
  -9  -6   3        3.48        1.48      2.52 o 
  -8  -6   3       60.04       59.47      4.99 o 
  -7  -6   3       16.18       20.45      3.88 o 
  -6  -6   3       99.69       92.74      3.70 o 
  -5  -6   3        0.06       -0.70      1.43 o 
  -4  -6   3       85.92       91.26      3.39 o 
  -3  -6   3      249.40      251.95      4.55 o 
  -2  -6   3      390.83      339.22      5.22 o 
  -1  -6   3      683.36      677.83     10.19 o 
   0  -6   3      262.89      234.90      4.60 o 
   1  -6   3      114.96      110.76      3.49 o 
   2  -6   3      804.24      799.77     21.48 o 
   3  -6   3       48.28       60.58      3.94 o 
   4  -6   3        1.80        1.98      1.82 o 
   5  -6   3      226.76      220.04     15.13 o 
   6  -6   3       64.52       66.14      6.19 o 
   7  -6   3        1.45       -0.38      4.35 o 
   8  -6   3        5.28       -0.30      4.74 o 
 -11  -5   3        8.09        8.06      3.08 o 
 -10  -5   3        9.17        4.41      2.78 o 
  -9  -5   3       38.72       33.89      4.11 o 
  -8  -5   3       29.30       17.51      3.09 o 
  -7  -5   3       11.78       16.43      3.29 o 
  -6  -5   3      416.00      330.13      9.13 o 
  -5  -5   3        0.24        9.69      1.36 o 
  -4  -5   3       32.19       38.56      2.76 o 
  -3  -5   3        3.25        2.58      0.97 o 
  -2  -5   3        0.23        0.10      0.82 o 
  -1  -5   3      404.41      393.28      6.40 o 
   0  -5   3      146.42      125.19      3.02 o 
   1  -5   3       73.57       91.14      2.37 o 
   2  -5   3        0.03        0.14      1.39 o 
   3  -5   3       53.48       69.79      3.99 o 
   4  -5   3       11.55       16.37      2.25 o 
   5  -5   3       14.62       24.76      5.53 o 
   6  -5   3        6.82        1.84      2.78 o 
   7  -5   3       44.75       23.20      5.63 o 
   8  -5   3        0.02       -0.91      4.18 o 
   9  -5   3        5.12       -3.81      4.33 o 
 -11  -4   3        3.63        4.41      2.37 o 
 -10  -4   3        8.62       15.62      3.25 o 
  -9  -4   3       87.36       90.77      5.85 o 
  -8  -4   3       18.42       20.37      3.61 o 
  -7  -4   3      192.71      203.45     13.44 o 
  -6  -4   3      171.48      121.84      5.80 o 
  -5  -4   3        0.22       -0.28      0.69 o 
  -4  -4   3       78.39       76.44      2.06 o 
  -3  -4   3      243.40      277.32      5.23 o 
  -2  -4   3        4.51        2.02      0.80 o 
  -1  -4   3      302.36      279.27      5.52 o 
   0  -4   3      403.32      456.15      6.28 o 
   1  -4   3      107.71       94.67      2.15 o 
   2  -4   3      825.67      877.28     14.96 o 
   3  -4   3       88.57       85.04      3.43 o 
   4  -4   3      141.65      122.60      4.30 o 
   5  -4   3      509.35      530.07     15.48 o 
   6  -4   3       35.35       33.71      4.22 o 
   7  -4   3        2.88        4.40      3.96 o 
   8  -4   3       12.22       17.94      5.24 o 
   9  -4   3        3.18        8.37      4.73 o 
 -11  -3   3       98.25       90.89      9.91 o 
 -10  -3   3        5.44        7.59      2.78 o 
  -9  -3   3      103.51      100.06     10.56 o 
  -8  -3   3       51.50       52.67      4.13 o 
  -7  -3   3      375.76      362.54      8.75 o 
  -6  -3   3       28.19       18.62      2.30 o 
  -5  -3   3      264.71      237.96      8.44 o 
  -4  -3   3        0.49       -0.07      0.55 o 
  -3  -3   3      404.89      406.46      6.80 o 
  -2  -3   3        0.46        3.39      0.73 o 
  -1  -3   3      129.73      155.88      2.70 o 
   0  -3   3      384.27      488.35      6.46 o 
   1  -3   3        4.72        4.23      0.77 o 
   2  -3   3      313.53      348.25      5.84 o 
   3  -3   3       40.72       54.16      3.93 o 
   4  -3   3      399.46      419.75      6.99 o 
   5  -3   3      112.23      130.89      6.83 o 
   6  -3   3        0.00        1.31      2.08 o 
   7  -3   3       37.37       34.94      4.77 o 
   8  -3   3        6.97       10.43      4.08 o 
   9  -3   3       72.27       68.30      7.17 o 
  10  -3   3       17.30        9.28     12.32 o 
 -11  -2   3        0.39        2.91      2.67 o 
 -10  -2   3       44.14       49.32      4.43 o 
  -9  -2   3       12.00       15.55      4.38 o 
  -8  -2   3       70.26       80.01      4.52 o 
  -7  -2   3      170.74      158.27      5.32 o 
  -6  -2   3      499.42      442.62      9.42 o 
  -5  -2   3      330.71      292.46      5.71 o 
  -4  -2   3      268.44      237.65      6.16 o 
  -3  -2   3     3073.82     3187.81     42.49 o 
  -2  -2   3      415.74      440.76     11.43 o 
  -1  -2   3      244.03      250.51      3.97 o 
   0  -2   3     1023.27     1124.48     13.15 o 
   1  -2   3     6742.26     6675.50     86.84 o 
   2  -2   3      168.56      150.48      2.75 o 
   3  -2   3      106.58      118.22      2.41 o 
   4  -2   3      352.99      372.43      5.75 o 
   5  -2   3       11.93        2.28      4.17 o 
   6  -2   3       25.48       27.64      3.09 o 
   7  -2   3       10.50       13.00      6.83 o 
   8  -2   3       11.22       17.53      4.02 o 
   9  -2   3        0.02       -3.13      3.19 o 
  10  -2   3        1.78       -3.49      3.85 o 
 -11  -1   3        1.53        4.62      2.53 o 
 -10  -1   3        3.80        6.24      1.97 o 
  -9  -1   3       32.71       42.81      3.63 o 
  -8  -1   3       36.76       35.77      3.62 o 
  -7  -1   3      240.62      231.89      8.01 o 
  -6  -1   3     1154.25     1124.87     16.85 o 
  -5  -1   3      221.62      280.64      8.07 o 
  -4  -1   3      340.13      279.63      4.92 o 
  -3  -1   3       82.41       90.87      3.93 o 
  -2  -1   3      396.77      386.99     15.14 o 
  -1  -1   3     2766.07     2736.34     35.83 o 
   0  -1   3     1299.19     1443.20     17.76 o 
   1  -1   3     1164.43     1093.87     13.98 o 
   2  -1   3     1557.05     1768.67     40.84 o 
   3  -1   3      148.95      162.50      3.35 o 
   4  -1   3       76.90       79.61      2.18 o 
   5  -1   3        4.45        0.65      1.01 o 
   6  -1   3       98.02      101.65      6.35 o 
   7  -1   3       11.93       19.07      3.46 o 
   8  -1   3       25.11       31.30      6.14 o 
   9  -1   3        2.58        1.61      3.17 o 
  10  -1   3       20.30       20.95      4.78 o 
  11  -1   3        3.20       -2.03      5.46 o 
 -11   0   3        0.44        1.33      2.68 o 
 -10   0   3       48.06       48.10      3.89 o 
  -9   0   3       19.02       25.33      2.80 o 
  -8   0   3       18.20       20.54      4.02 o 
  -7   0   3       36.40       43.90      3.51 o 
  -6   0   3        0.01        2.11      1.61 o 
  -5   0   3       36.39       21.91      2.17 o 
  -4   0   3        9.71       23.88      2.59 o 
  -2   0   3      231.36      209.28      4.29 o 
  -1   0   3      730.38      787.13     14.00 o 
   0   0   3     1115.75     1116.53     13.82 o 
   1   0   3      202.59      253.66      4.31 o 
   2   0   3      371.16      306.76      3.76 o 
   3   0   3      175.03      243.50      4.13 o 
   4   0   3      821.74      782.61      9.74 o 
   5   0   3       13.52       14.12      1.65 o 
   6   0   3       94.60      114.44      6.55 o 
   7   0   3        0.53        2.84      3.61 o 
   8   0   3       14.50       13.74      3.80 o 
   9   0   3       13.01        6.87      3.37 o 
  10   0   3        2.52        1.68      5.11 o 
  11   0   3       34.93       31.72      5.54 o 
 -11   1   3        5.97       16.29      8.44 o 
 -10   1   3       11.12        8.60      4.17 o 
  -9   1   3       15.43       18.72      4.51 o 
  -8   1   3       60.23       47.46      4.55 o 
  -7   1   3      106.03      120.14      6.44 o 
  -6   1   3       60.38       77.68      3.98 o 
  -5   1   3      176.94      203.57      5.57 o 
  -4   1   3      786.42      794.64     16.54 o 
  -3   1   3      607.22      309.78     12.44 o 
  -2   1   3     4805.77     4803.99     85.69 o 
  -1   1   3     1997.01     1768.87    110.62 o 
   0   1   3     1305.31     1302.53     17.75 o 
   1   1   3     2735.94     2958.31     32.95 o 
   2   1   3       48.30       63.05      2.11 o 
   3   1   3       10.63       12.03      1.06 o 
   4   1   3        0.56        1.61      0.71 o 
   5   1   3      411.49      431.38      5.87 o 
   6   1   3      534.66      563.87     16.60 o 
   7   1   3        0.24        1.51      3.36 o 
   8   1   3       48.22       50.28      5.12 o 
   9   1   3       16.03       16.97      3.77 o 
  10   1   3        3.70        7.39      3.59 o 
  11   1   3        0.73       -5.69      6.06 o 
 -11   2   3        5.78        6.31      3.22 o 
 -10   2   3        5.25        6.80      2.64 o 
  -9   2   3        2.12       10.64      5.94 o 
  -8   2   3        0.50       -2.29      2.29 o 
  -7   2   3      131.45      123.93      4.95 o 
  -6   2   3      222.73      224.06      6.33 o 
  -5   2   3       83.82       85.25      3.69 o 
  -4   2   3       62.66       69.99      3.56 o 
  -3   2   3      417.63      458.64     15.01 o 
  -2   2   3      565.76      616.88     15.13 o 
  -1   2   3     1518.26     1490.63     22.53 o 
   1   2   3     4263.68     4553.15     47.35 o 
   2   2   3    11281.45    11593.45    118.88 o 
   3   2   3        4.88        5.84      1.41 o 
   4   2   3       38.71       50.45      2.02 o 
   5   2   3      595.70      582.77      8.27 o 
   6   2   3       18.97       25.49      4.10 o 
   7   2   3      127.42      127.03      5.53 o 
   8   2   3       86.87       89.46     10.34 o 
   9   2   3        1.25        0.74      2.58 o 
  10   2   3        0.02        3.69      3.86 o 
  11   2   3        0.02       -2.93      3.23 o 
 -10   3   3       31.32       28.16      3.70 o 
  -9   3   3        8.64       12.62      6.46 o 
  -8   3   3       43.79       39.44      8.30 o 
  -7   3   3       49.44       44.78      3.52 o 
  -6   3   3       71.81       74.17      4.07 o 
  -5   3   3       25.91       36.96      3.25 o 
  -4   3   3      184.44      235.98      6.77 o 
  -3   3   3      527.04      390.87     19.15 o 
  -2   3   3      274.02      247.21      6.16 o 
  -1   3   3     1325.42     1320.87     23.15 o 
   0   3   3      309.86      305.01      6.74 o 
   1   3   3     3693.65     3841.51     42.26 o 
   2   3   3      484.47      602.76      7.14 o 
   3   3   3      948.26      959.26     11.63 o 
   4   3   3      151.43      183.86      6.73 o 
   5   3   3      799.92      801.19     10.17 o 
   6   3   3      154.47      147.86      4.08 o 
   7   3   3       54.75       64.30      4.47 o 
   8   3   3        1.64       15.06      2.80 o 
   9   3   3        0.41       -2.03      2.13 o 
  10   3   3        0.04       -1.04      2.64 o 
  11   3   3        5.41        2.63      3.49 o 
 -10   4   3        0.93       -2.16      2.95 o 
  -9   4   3       12.67        7.51      3.02 o 
  -8   4   3       11.13        8.70      6.14 o 
  -7   4   3       14.43        9.31      3.62 o 
  -6   4   3       73.16       71.16      3.96 o 
  -5   4   3        0.88        2.44      1.80 o 
  -4   4   3        2.24        1.27      1.60 o 
  -3   4   3      534.29      544.85     42.89 o 
  -2   4   3      830.74      907.51     14.96 o 
  -1   4   3      375.69      200.76      7.26 o 
   0   4   3      104.69      133.02      4.07 o 
   1   4   3      142.24      158.82      3.17 o 
   2   4   3       25.80       21.44      1.16 o 
   3   4   3       63.42       73.07      1.67 o 
   4   4   3      985.87      981.16     11.97 o 
   5   4   3      152.69      165.74      3.31 o 
   6   4   3       31.01       31.65      1.81 o 
   7   4   3        0.23       -2.29      2.29 o 
   8   4   3        0.64        0.71      2.19 o 
   9   4   3       34.77       30.07      3.86 o 
  10   4   3        6.42        3.56      2.82 o 
  11   4   3       31.46       27.51      5.17 o 
 -10   5   3       28.60       28.33     12.00 o 
  -9   5   3        0.44        2.84      2.83 o 
  -8   5   3        0.73       -2.09      2.09 o 
  -7   5   3        3.63        1.99      5.00 o 
  -6   5   3        0.36        0.81      3.44 o 
  -5   5   3        3.09        6.08      2.78 o 
  -4   5   3       89.88       90.90      6.05 o 
  -3   5   3      697.68      737.91     12.27 o 
  -2   5   3      362.70      382.08      7.97 o 
  -1   5   3      148.65      240.68      4.23 o 
   1   5   3     1098.32     1030.25     13.28 o 
   2   5   3       20.66       20.65      1.18 o 
   3   5   3        5.32        0.86      0.58 o 
   4   5   3      223.07      229.48      3.35 o 
   5   5   3        0.62        0.52      1.12 o 
   6   5   3      126.33      148.18      5.51 o 
   7   5   3      492.24      473.78      9.69 o 
   8   5   3       32.06       44.97      4.29 o 
   9   5   3       22.61       28.73      3.94 o 
  10   5   3        2.10        2.80      2.82 o 
  11   5   3       52.51       40.02      8.71 o 
  -9   6   3        3.50        1.68      3.53 o 
  -8   6   3       12.50        5.80      5.91 o 
  -7   6   3       15.62       14.21      2.68 o 
  -6   6   3      506.82      464.61     13.14 o 
  -5   6   3        0.04       -1.85      1.85 o 
  -4   6   3      181.15      177.30      6.65 o 
  -3   6   3      126.32      140.81      3.80 o 
  -2   6   3       11.16       19.23      1.87 o 
  -1   6   3       14.33       16.95      1.53 o 
   0   6   3      387.08      437.83      8.41 o 
   1   6   3      454.66      495.44      6.29 o 
   2   6   3       26.32       35.07      1.54 o 
   3   6   3       72.05       69.87      2.06 o 
   4   6   3      474.84      454.92      6.37 o 
   5   6   3      490.93      473.52      7.73 o 
   6   6   3      263.26      247.06      8.77 o 
   7   6   3       13.75       20.14      3.25 o 
   8   6   3       14.28       16.16      2.15 o 
   9   6   3      151.98      134.95      6.79 o 
  10   6   3        0.56        0.78      4.13 o 
  11   6   3        7.53       13.71      3.70 o 
  -9   7   3        6.75        7.28      4.49 o 
  -8   7   3        8.04        3.08      3.96 o 
  -7   7   3        6.36        3.73      2.88 o 
  -6   7   3        0.49       -1.29      2.43 o 
  -5   7   3        0.91        1.79      3.86 o 
  -4   7   3       12.49       11.10      7.01 o 
  -3   7   3      169.32      173.13      5.64 o 
  -2   7   3        2.11        4.82      2.10 o 
  -1   7   3      133.10      117.77      3.08 o 
   0   7   3       37.70       43.53      2.33 o 
   1   7   3       47.94       74.92      2.33 o 
   2   7   3      284.54      276.10      4.34 o 
   3   7   3      249.28      275.41      4.74 o 
   4   7   3      669.99      639.03      8.18 o 
   5   7   3      144.50      147.82      3.32 o 
   6   7   3      928.90      852.37     14.12 o 
   7   7   3      154.39      137.33      4.33 o 
   8   7   3       35.49       39.48      3.41 o 
   9   7   3       30.11       26.57      3.97 o 
  10   7   3        2.69        0.40      2.60 o 
  11   7   3       25.86       28.25      4.62 o 
  -8   8   3       10.65        8.55      4.49 o 
  -7   8   3        0.00        2.71      3.90 o 
  -6   8   3        1.85        4.99      4.13 o 
  -5   8   3       59.97       64.40      5.41 o 
  -4   8   3       34.71       32.55      4.10 o 
  -3   8   3       27.53       36.19      6.68 o 
  -2   8   3       59.48       27.95      5.33 o 
  -1   8   3        0.03       -0.04      0.98 o 
   0   8   3      353.10      393.20      8.48 o 
   1   8   3        9.45       13.19      1.45 o 
   2   8   3        0.67       -0.41      1.08 o 
   3   8   3        4.84        2.45      1.44 o 
   4   8   3       11.36        9.33      1.36 o 
   5   8   3        4.21        3.41      1.35 o 
   6   8   3      304.09      266.03      7.17 o 
   7   8   3        0.58        0.75      1.74 o 
   8   8   3       29.85       46.48      3.11 o 
   9   8   3       74.77       79.67      9.33 o 
  10   8   3       22.07       21.73      4.30 o 
  11   8   3        1.29        3.35      3.37 o 
  -8   9   3        2.65       -3.02      4.55 o 
  -7   9   3       27.07       36.60     12.81 o 
  -6   9   3       11.88        8.86      3.54 o 
  -5   9   3      111.39       95.49      6.56 o 
  -4   9   3        1.53        4.39      3.05 o 
  -3   9   3      225.56      245.76      9.75 o 
  -2   9   3       71.52       70.31      5.80 o 
  -1   9   3      190.28      219.08      5.82 o 
   0   9   3       26.27       52.93      4.05 o 
   1   9   3       84.27       86.96      3.07 o 
   2   9   3      236.07      234.52      4.65 o 
   3   9   3      293.84      332.11      5.93 o 
   4   9   3        9.27        6.66      1.49 o 
   5   9   3      552.92      507.46      7.82 o 
   6   9   3      139.78      154.95      8.03 o 
   7   9   3      130.48      132.17      4.59 o 
   8   9   3      122.21      126.95      4.88 o 
   9   9   3       75.91       72.68      4.81 o 
  10   9   3        1.05        6.94      3.29 o 
  11   9   3        0.20        4.82      3.83 o 
  -7  10   3        7.70        5.93      3.87 o 
  -6  10   3        9.78        9.00      3.86 o 
  -5  10   3       11.56       12.74      3.86 o 
  -4  10   3       69.96       65.07      6.03 o 
  -3  10   3       14.95        7.10      3.22 o 
  -2  10   3       28.74       28.03      4.31 o 
  -1  10   3        6.10       17.65      3.17 o 
   0  10   3       90.79       77.62      4.22 o 
   1  10   3       38.06       47.35      4.09 o 
   2  10   3        7.62        9.64      1.85 o 
   3  10   3      322.15      306.46      5.79 o 
   4  10   3        3.96       -0.67      1.50 o 
   5  10   3      183.84      175.79      4.69 o 
   6  10   3      111.22      108.55      4.44 o 
   7  10   3        2.65       -0.70      1.95 o 
   8  10   3        2.13        0.87      1.87 o 
   9  10   3       11.01        8.42      2.22 o 
  10  10   3        2.97        5.34      5.78 o 
  11  10   3        0.02        4.23      3.56 o 
  -6  11   3        0.02        4.83      3.84 o 
  -5  11   3        2.90       -0.22      4.75 o 
  -4  11   3       12.08       16.69      4.26 o 
  -3  11   3        1.24        3.25      4.22 o 
  -2  11   3       82.90       82.57      7.13 o 
  -1  11   3       20.50       14.22      2.75 o 
   0  11   3      114.16      120.00      5.51 o 
   1  11   3      214.04      199.97      7.77 o 
   2  11   3        5.49        3.99      1.67 o 
   3  11   3        0.97        0.67      1.60 o 
   4  11   3        0.49        7.57      1.96 o 
   5  11   3      279.12      269.17      7.34 o 
   6  11   3        1.43        2.52      1.89 o 
   7  11   3        2.53        4.82      2.36 o 
   8  11   3        0.14       -1.16      1.94 o 
   9  11   3        3.54        1.61      2.24 o 
  10  11   3       29.44       28.55      2.91 o 
  11  11   3        5.29        2.34      3.68 o 
  -6  12   3        9.79        8.11      4.32 o 
  -5  12   3       24.79       20.68      5.17 o 
  -4  12   3       18.32       16.34      5.01 o 
  -3  12   3        0.70       -1.62      4.11 o 
  -2  12   3        9.24        8.10      3.83 o 
  -1  12   3        1.21        3.54      2.36 o 
   0  12   3       20.31       21.56      3.30 o 
   1  12   3       34.08       31.95      6.87 o 
   2  12   3        6.45        7.59      1.99 o 
   3  12   3       28.80       34.55      2.57 o 
   4  12   3        1.88       -1.43      1.78 o 
   5  12   3       59.98       73.67      4.04 o 
   6  12   3      172.64      178.95      7.42 o 
   7  12   3       16.30       13.94      3.39 o 
   8  12   3       11.62       11.51      2.79 o 
   9  12   3       59.43       51.33      4.01 o 
  10  12   3       12.79       11.43      3.46 o 
  -5  13   3        4.50        2.78      4.36 o 
  -4  13   3       16.36       10.18      4.61 o 
  -3  13   3        4.22        3.95      4.15 o 
  -2  13   3        6.53        7.08      4.22 o 
  -1  13   3       34.93       34.34      3.67 o 
   0  13   3       10.89        3.79      4.30 o 
   1  13   3       21.88       25.74      3.42 o 
   2  13   3        1.58        0.57      2.28 o 
   3  13   3        0.39        2.56      2.95 o 
   4  13   3        1.97        7.74      2.26 o 
   5  13   3       30.28       32.38      3.25 o 
   6  13   3        2.98        2.71      2.26 o 
   7  13   3       33.92       34.02      4.52 o 
   8  13   3       19.72       20.96      4.08 o 
   9  13   3        0.01       -0.25      2.81 o 
  10  13   3       30.58       25.64      4.76 o 
  -4  14   3        0.12        1.85      4.50 o 
  -3  14   3        0.32       -3.10      4.63 o 
  -2  14   3        0.83        2.69      5.05 o 
  -1  14   3       16.39       21.79      4.72 o 
   0  14   3        0.65        1.57      3.14 o 
   1  14   3       13.22        5.26      2.69 o 
   2  14   3        0.10       -2.02      2.85 o 
   3  14   3       34.80       28.49      3.73 o 
   4  14   3        9.74       11.90      2.90 o 
   5  14   3       10.59       11.29      2.77 o 
   6  14   3       56.80       63.64      4.12 o 
   7  14   3       36.64       41.17      4.93 o 
   8  14   3       65.78       74.29      7.53 o 
   9  14   3        1.36       -1.63      2.80 o 
  -2  15   3        4.37        0.11      4.54 o 
  -1  15   3        0.59        1.56      7.61 o 
   0  15   3        0.02       -2.62      2.62 o 
   1  15   3       12.03        7.79      3.19 o 
   2  15   3        3.40       -2.34      4.08 o 
   3  15   3        2.70        3.09      3.09 o 
   4  15   3        6.19        2.23      2.31 o 
   5  15   3       12.02       13.36      3.05 o 
   6  15   3        0.02       -1.24      2.65 o 
   7  15   3       14.09       16.78      4.12 o 
   8  15   3        2.27       -2.28      4.23 o 
   0  16   3        4.61        4.21      3.22 o 
   1  16   3        1.01        0.16      3.45 o 
   2  16   3        0.22        3.74      3.52 o 
   3  16   3        8.79        9.03      3.87 o 
   4  16   3        0.00        1.75      3.56 o 
   5  16   3        0.01       -2.92      2.92 o 
   6  16   3        1.06       -1.28      4.22 o 
  -4 -14   4        2.54        1.83      3.01 o 
  -3 -14   4        1.45       -1.32      2.65 o 
  -2 -14   4        3.60       -3.39      3.39 o 
  -1 -14   4        0.47       -2.57      4.00 o 
  -7 -13   4        2.83        4.85      3.34 o 
  -6 -13   4       19.74       21.19      4.66 o 
  -5 -13   4       22.34       26.02      4.37 o 
  -4 -13   4       26.73       37.76      5.00 o 
  -3 -13   4       15.79       14.63      3.10 o 
  -2 -13   4        0.27        0.26      2.55 o 
  -1 -13   4        3.21        0.45      3.82 o 
   0 -13   4        2.51       -3.44      3.44 o 
   1 -13   4        0.25       -1.36      3.89 o 
  -8 -12   4        9.27        9.94      3.24 o 
  -7 -12   4       10.09       15.15      4.68 o 
  -6 -12   4        0.17       -2.78      2.78 o 
  -5 -12   4       12.30       16.63      3.59 o 
  -4 -12   4       18.46       10.63      6.30 o 
  -3 -12   4       44.94       56.55      3.95 o 
  -2 -12   4       22.87       14.11      2.82 o 
  -1 -12   4        8.15        7.76      4.17 o 
   0 -12   4        5.49       -0.14      3.33 o 
   1 -12   4       21.00       34.27      8.67 o 
   2 -12   4       10.03        3.50      3.85 o 
   3 -12   4        6.98        8.58      3.20 o 
  -9 -11   4        5.74       10.49      3.16 o 
  -8 -11   4        5.10        7.33      2.99 o 
  -7 -11   4        2.09        3.29      2.51 o 
  -6 -11   4       19.67       23.08      3.19 o 
  -5 -11   4       46.19       49.03      8.07 o 
  -4 -11   4       28.36       32.14      3.36 o 
  -3 -11   4        4.84        7.91      3.09 o 
  -2 -11   4       10.85        6.17      2.41 o 
  -1 -11   4        3.44        2.08      2.25 o 
   0 -11   4        0.42       -1.40      3.14 o 
   1 -11   4        7.03        3.75      3.38 o 
   2 -11   4       70.91       79.21      7.53 o 
   3 -11   4       18.06       17.88      3.58 o 
   4 -11   4        2.08        1.37      4.60 o 
  -9 -10   4        5.75       13.12      4.61 o 
  -8 -10   4       28.86       26.63      2.73 o 
  -7 -10   4        1.13        6.02      2.38 o 
  -6 -10   4       27.59       26.39      2.83 o 
  -5 -10   4       52.05       53.25      3.67 o 
  -4 -10   4        5.41        0.44      3.05 o 
  -3 -10   4       22.89       15.54      2.46 o 
  -2 -10   4        4.16        6.64      2.30 o 
  -1 -10   4       62.67       73.34      4.46 o 
   0 -10   4       18.33       11.86      3.85 o 
   1 -10   4        2.68        2.74      2.74 o 
   2 -10   4       18.74       24.76      3.77 o 
   3 -10   4       34.33       30.98      4.01 o 
   4 -10   4        6.57        4.34      2.40 o 
   5 -10   4       36.83       31.19      6.10 o 
 -10  -9   4       12.75       14.23      4.63 o 
  -9  -9   4       23.51       20.28      5.05 o 
  -8  -9   4        2.42       -0.39      3.48 o 
  -7  -9   4        4.50        7.31      2.19 o 
  -6  -9   4       11.31        9.71      2.52 o 
  -5  -9   4       45.22       55.36      3.56 o 
  -4  -9   4       15.37       25.83      3.73 o 
  -3  -9   4        0.07       -0.24      1.55 o 
  -2  -9   4        3.45        9.60      2.29 o 
  -1  -9   4      172.78      193.47      6.13 o 
   0  -9   4        1.36        7.29      2.07 o 
   1  -9   4       22.63       22.53      3.61 o 
   2  -9   4        7.48        6.44      2.77 o 
   3  -9   4        2.14       -2.08      2.22 o 
   4  -9   4        6.06        5.20      3.72 o 
   5  -9   4        2.22        4.87      4.05 o 
   6  -9   4        3.79        7.88      4.67 o 
 -10  -8   4        1.73        4.64      3.29 o 
  -9  -8   4        7.84        8.22      4.00 o 
  -8  -8   4        5.12        3.14      3.34 o 
  -7  -8   4       68.63       66.31      4.12 o 
  -6  -8   4        0.32        0.98      1.77 o 
  -5  -8   4       28.21       25.13      2.55 o 
  -4  -8   4       78.62       71.11      3.72 o 
  -3  -8   4      446.77      403.42      6.82 o 
  -2  -8   4       10.98        8.24      1.83 o 
  -1  -8   4      437.72      474.68      9.51 o 
   0  -8   4      306.92      294.78      6.69 o 
   1  -8   4       57.74       41.05      4.06 o 
   2  -8   4        9.49       15.45      3.02 o 
   3  -8   4       18.80       20.57      3.22 o 
   4  -8   4        4.22        7.55      3.08 o 
   5  -8   4        0.08        7.61      3.98 o 
   6  -8   4        4.19        3.55      4.04 o 
   7  -8   4        3.08        5.24      6.08 o 
 -11  -7   4        0.65        1.28      2.48 o 
 -10  -7   4       13.97        8.03      3.46 o 
  -9  -7   4      110.81      100.23      6.99 o 
  -8  -7   4        4.97        3.80      3.71 o 
  -7  -7   4        6.91        4.81      3.25 o 
  -6  -7   4      224.69      214.04      5.31 o 
  -5  -7   4       24.82       26.39      2.46 o 
  -4  -7   4       76.96       85.37      3.89 o 
  -3  -7   4       25.92       31.36      2.20 o 
  -2  -7   4      481.78      441.78      7.11 o 
  -1  -7   4      274.24      271.47      5.24 o 
   0  -7   4       98.97       88.39      3.77 o 
   1  -7   4      360.31      410.46      7.93 o 
   2  -7   4       10.23        5.24      2.33 o 
   3  -7   4       30.08       42.79      3.82 o 
   4  -7   4        0.01       -1.26      1.96 o 
   5  -7   4        4.47        3.77      3.25 o 
   6  -7   4        0.98        1.84      3.44 o 
   7  -7   4       21.61       29.47      7.32 o 
   8  -7   4        0.00       -5.10      5.10 o 
 -11  -6   4        8.32       13.17      2.97 o 
 -10  -6   4       49.38       51.94      5.31 o 
  -9  -6   4       31.30       34.78      4.31 o 
  -8  -6   4        0.72        1.62      2.68 o 
  -7  -6   4        4.91        9.38      5.58 o 
  -6  -6   4       87.14       89.21      6.17 o 
  -5  -6   4       60.18       64.41      3.47 o 
  -4  -6   4      180.11      182.79      4.96 o 
  -3  -6   4        7.90        5.39      1.29 o 
  -2  -6   4     1667.26     1666.50     18.92 o 
  -1  -6   4      307.95      324.84      6.16 o 
   0  -6   4        6.97        1.83      1.50 o 
   1  -6   4       19.80       17.91      2.10 o 
   2  -6   4        2.49        3.68      2.21 o 
   3  -6   4       21.67       26.07      3.37 o 
   4  -6   4      142.05      119.35      5.04 o 
   5  -6   4       37.25       34.43      4.92 o 
   6  -6   4       11.05        5.21      3.60 o 
   7  -6   4        4.74       17.23      6.33 o 
   8  -6   4        1.34       -1.89      5.21 o 
 -11  -5   4       15.30       17.57      4.54 o 
 -10  -5   4        0.15        0.19      2.58 o 
  -9  -5   4        7.11        3.52      3.42 o 
  -8  -5   4        0.24       -0.48      2.19 o 
  -7  -5   4        7.96        9.70      2.81 o 
  -6  -5   4      279.24      233.01      6.81 o 
  -5  -5   4      164.66      165.29      4.95 o 
  -4  -5   4        2.92        4.93      1.65 o 
  -3  -5   4      102.76      103.42      2.92 o 
  -2  -5   4      213.19      200.92      3.49 o 
  -1  -5   4      222.37      258.63      4.30 o 
   0  -5   4      164.09      177.91      3.37 o 
   1  -5   4      156.63      156.17      4.35 o 
   2  -5   4        0.55        0.80      1.22 o 
   3  -5   4       64.54       66.37      4.18 o 
   4  -5   4       96.41      109.54      4.89 o 
   5  -5   4        9.41        9.42      4.72 o 
   6  -5   4      109.46      114.57      7.44 o 
   7  -5   4        0.49       -0.14      4.33 o 
   8  -5   4        3.15        8.49      5.74 o 
   9  -5   4        1.16       -4.57      4.87 o 
 -11  -4   4        0.84        0.99      2.92 o 
 -10  -4   4       33.90       29.75      4.07 o 
  -9  -4   4       10.96       12.98      4.86 o 
  -8  -4   4       20.96       23.58      3.33 o 
  -7  -4   4       24.72       33.70      3.10 o 
  -6  -4   4      886.57      857.28     26.56 o 
  -5  -4   4       24.04       34.62      4.49 o 
  -4  -4   4      118.59      121.68      4.10 o 
  -3  -4   4      550.90      546.68      8.44 o 
  -2  -4   4       65.56       80.23      2.08 o 
  -1  -4   4       25.27       56.75      7.78 o 
   0  -4   4      394.03      392.06      5.92 o 
   1  -4   4       35.02       52.29      1.67 o 
   2  -4   4       36.05       43.21      2.22 o 
   3  -4   4      204.28      223.50      8.79 o 
   4  -4   4      108.18      118.64      4.72 o 
   5  -4   4       46.73       47.09      2.93 o 
   6  -4   4        0.14       -1.85      2.55 o 
   7  -4   4       86.34       79.86      9.06 o 
   8  -4   4       24.02       21.19      6.04 o 
   9  -4   4       54.95       41.87      7.94 o 
 -11  -3   4       21.51       20.60      4.33 o 
 -10  -3   4       11.43        9.58      2.98 o 
  -9  -3   4       16.41       20.02      3.16 o 
  -8  -3   4       25.30       24.11      2.92 o 
  -7  -3   4       99.03       95.96      6.36 o 
  -6  -3   4       55.23       46.72      3.70 o 
  -3  -3   4       48.78       74.81      2.02 o 
  -2  -3   4      623.24      716.88      9.06 o 
  -1  -3   4      937.73     1015.80     12.53 o 
   0  -3   4      726.64      793.25     10.11 o 
   1  -3   4      367.70      360.91      5.32 o 
   2  -3   4      251.60      322.72      4.83 o 
   3  -3   4      158.62      153.01      5.49 o 
   4  -3   4        6.30       11.24      2.02 o 
   5  -3   4       13.87        8.42      1.78 o 
   6  -3   4        1.14        0.46      3.50 o 
   7  -3   4        4.57       13.01      5.02 o 
   8  -3   4       34.64       32.70      6.30 o 
   9  -3   4        6.08       13.04      5.46 o 
  10  -3   4        0.04       -3.97      3.97 o 
 -11  -2   4        2.37        4.71      2.60 o 
 -10  -2   4        1.82        4.91      2.59 o 
  -9  -2   4        0.59        0.39      2.52 o 
  -8  -2   4       24.34       21.96      2.61 o 
  -7  -2   4        4.58        7.59      2.03 o 
  -6  -2   4       19.21       12.75      2.03 o 
  -5  -2   4      401.38      388.19      7.92 o 
  -3  -2   4       57.50       46.23      3.98 o 
  -2  -2   4      372.66      275.20      5.42 o 
  -1  -2   4      737.12      652.06      8.88 o 
   0  -2   4       97.31       93.08      2.06 o 
   1  -2   4      469.47      475.45      6.48 o 
   2  -2   4      985.49     1010.99     12.33 o 
   3  -2   4       96.83       95.61      2.73 o 
   4  -2   4      134.40      107.89      3.66 o 
   5  -2   4       17.97       27.27      2.26 o 
   6  -2   4       35.76       44.41      3.89 o 
   7  -2   4      546.01      553.32     17.12 o 
   8  -2   4       79.07       68.88     12.16 o 
   9  -2   4       21.73       18.54      4.77 o 
  10  -2   4        4.43       -1.08      4.23 o 
 -11  -1   4        0.65        4.25      1.98 o 
 -10  -1   4        1.67        1.52      2.33 o 
  -9  -1   4       56.80       68.12      4.33 o 
  -8  -1   4       21.93       25.89      2.52 o 
  -7  -1   4      709.88      707.04     13.67 o 
  -6  -1   4      241.41      243.15      6.51 o 
  -5  -1   4      297.09      325.15      7.04 o 
  -4  -1   4      109.69      128.33      3.70 o 
  -3  -1   4      785.83      850.34     18.72 o 
  -2  -1   4     2353.72     2391.73     40.97 o 
  -1  -1   4      128.03      130.23      2.89 o 
   0  -1   4       89.26       83.11      2.40 o 
   1  -1   4      106.02      175.64      4.07 o 
   2  -1   4     1720.19     1838.43     31.83 o 
   3  -1   4      152.54      144.67      4.26 o 
   4  -1   4       79.45       92.25      2.35 o 
   5  -1   4       55.87       61.27      2.35 o 
   6  -1   4       23.10       27.65      4.20 o 
   7  -1   4        1.08       -0.69      2.72 o 
   8  -1   4       69.17       76.15      6.63 o 
   9  -1   4        2.10        1.87      3.39 o 
  10  -1   4        3.12       -1.79      3.98 o 
 -11   0   4        1.03        1.88      2.77 o 
 -10   0   4       30.14       35.86      3.63 o 
  -9   0   4       27.96       30.76      2.99 o 
  -8   0   4        5.82        5.27      3.21 o 
  -7   0   4      577.09      521.18     11.66 o 
  -6   0   4      376.82      373.41      8.87 o 
  -5   0   4       48.76       45.68      3.10 o 
  -4   0   4      134.23       98.95      4.16 o 
  -3   0   4      338.43      416.87      7.28 o 
  -2   0   4        4.04       15.94      1.92 o 
  -1   0   4      615.65      556.07     13.53 o 
   0   0   4      180.63      216.53      3.58 o 
   1   0   4      838.39      763.02     10.06 o 
   2   0   4       44.53       43.75      1.49 o 
   3   0   4      926.49      812.84      9.44 o 
   4   0   4       21.12       13.14      1.15 o 
   5   0   4       13.11        8.19      1.24 o 
   6   0   4      388.10      367.22      9.78 o 
   7   0   4       41.17       42.75      4.81 o 
   8   0   4       18.21       19.61      4.00 o 
   9   0   4        1.07       -0.36      2.89 o 
  10   0   4        9.41        9.13      4.09 o 
  11   0   4        3.39        5.50      4.27 o 
 -11   1   4        1.95        0.63      3.60 o 
 -10   1   4       61.62       70.50      4.80 o 
  -9   1   4        6.09       14.12      3.50 o 
  -8   1   4        3.64        9.71      2.82 o 
  -7   1   4        2.63        4.12      2.11 o 
  -6   1   4       18.97       15.10      2.28 o 
  -5   1   4       95.56       75.16      4.44 o 
  -4   1   4      129.11      159.30      5.89 o 
  -3   1   4      883.42      935.10     23.39 o 
  -2   1   4     6442.69     2644.38    327.63 o 
  -1   1   4       35.92       44.63      8.62 o 
   0   1   4     2885.90     2764.59     36.36 o 
   1   1   4      648.63      618.56      8.31 o 
   2   1   4      273.47      278.57      4.19 o 
   3   1   4        0.19       -0.47      0.53 o 
   4   1   4      216.90      247.23      4.14 o 
   5   1   4     1086.55     1120.05     13.77 o 
   6   1   4      112.58      112.07      2.99 o 
   7   1   4       23.04       25.55      3.30 o 
   8   1   4        7.27       11.08      3.35 o 
   9   1   4        1.81        8.67      3.54 o 
  10   1   4        1.48        5.15      3.47 o 
  11   1   4        6.35        6.37      5.15 o 
 -11   2   4        0.05        0.79      2.59 o 
 -10   2   4       14.77       18.77      7.93 o 
  -9   2   4       26.95       25.45      4.95 o 
  -8   2   4        1.97        1.97      3.06 o 
  -7   2   4       83.01       81.07      5.14 o 
  -6   2   4       18.61       15.29      2.33 o 
  -5   2   4        0.73        1.68      1.67 o 
  -4   2   4      737.69      725.49     15.62 o 
  -3   2   4      228.12      273.23      9.01 o 
  -2   2   4      237.80      245.46     19.41 o 
  -1   2   4        5.80        5.58      4.28 o 
   0   2   4     1702.03     1700.40     26.19 o 
   1   2   4      565.11      503.12      6.04 o 
   2   2   4     2586.88     2704.10     30.56 o 
   3   2   4     2960.56     3256.62     34.22 o 
   4   2   4      192.09      231.22      5.27 o 
   5   2   4       20.21       31.74      1.45 o 
   6   2   4     1221.99     1139.59     16.96 o 
   7   2   4       41.11       42.15      3.96 o 
   8   2   4        0.03       -0.64      2.17 o 
   9   2   4        2.32       -0.34      3.52 o 
  10   2   4       12.47       10.67      6.33 o 
  11   2   4        8.22       22.31      8.02 o 
 -10   3   4       98.34      114.91     14.78 o 
  -9   3   4        0.02        2.85      6.05 o 
  -8   3   4       17.58       22.87      3.50 o 
  -7   3   4      177.65      173.65      6.01 o 
  -6   3   4      177.08      195.45      6.04 o 
  -5   3   4       79.45       99.42      4.74 o 
  -4   3   4       15.48       16.35      2.71 o 
  -3   3   4     1630.55     1649.62     39.14 o 
  -2   3   4      216.57      249.02      6.30 o 
   0   3   4       25.52       30.56      3.10 o 
   1   3   4        7.93        2.67      0.65 o 
   2   3   4      383.06      388.74      4.70 o 
   3   3   4    11821.71    12278.76    125.87 o 
   4   3   4      197.02      139.55      3.63 o 
   5   3   4      626.25      602.00      8.19 o 
   6   3   4      440.85      436.35      7.85 o 
   7   3   4       66.16       66.78      2.80 o 
   8   3   4       28.50       35.80      3.84 o 
   9   3   4       16.29       22.55      3.61 o 
  10   3   4       18.99       22.78      4.59 o 
  11   3   4        4.11        2.80      3.79 o 
 -10   4   4        8.51       18.04      8.21 o 
  -9   4   4        5.40       -0.67      5.73 o 
  -8   4   4       46.17       36.45      8.17 o 
  -7   4   4       10.25       11.20      2.39 o 
  -6   4   4       12.34       16.76      2.47 o 
  -5   4   4        0.01       -0.09      1.83 o 
  -4   4   4        3.05        0.93      1.62 o 
  -3   4   4      651.75      647.57     15.34 o 
  -2   4   4     1747.83     1821.54     28.72 o 
  -1   4   4      233.56      261.66     10.18 o 
   0   4   4       16.20       22.71      3.12 o 
   1   4   4        4.53       15.35      2.22 o 
   2   4   4     1677.68     1771.97     18.13 o 
   3   4   4      826.46      977.22     10.55 o 
   4   4   4     1935.46     2064.16     22.35 o 
   5   4   4       19.17       21.30      1.70 o 
   6   4   4      107.25      117.69      3.72 o 
   7   4   4       38.71       65.74      3.29 o 
   8   4   4        4.23        3.75      3.84 o 
   9   4   4        2.86        2.83      2.74 o 
  10   4   4        3.62        4.66      2.93 o 
  11   4   4        0.93       -3.18      3.18 o 
 -10   5   4        0.60       -2.87      2.87 o 
  -9   5   4        0.94       -6.54      6.63 o 
  -8   5   4        0.53       -3.65      6.02 o 
  -7   5   4       23.87       38.26      8.09 o 
  -6   5   4       11.73       11.77      2.72 o 
  -5   5   4      241.55      228.09     12.78 o 
  -4   5   4       24.90       24.24      2.88 o 
  -3   5   4      663.24      660.77     14.51 o 
  -2   5   4      397.37      383.50      7.14 o 
  -1   5   4       42.26       76.83      4.60 o 
   0   5   4      290.71      320.53     11.23 o 
   1   5   4      163.81      174.34      3.15 o 
   2   5   4      623.94      616.65      8.11 o 
   3   5   4      939.70     1027.41     11.16 o 
   4   5   4      205.37      220.50      3.37 o 
   5   5   4       28.32       34.49      3.31 o 
   6   5   4       37.01       45.05      3.25 o 
   7   5   4      206.08      192.96      7.10 o 
   8   5   4       65.94       70.14      5.22 o 
   9   5   4       21.02       26.40      3.82 o 
  10   5   4        5.83        9.57      3.65 o 
  11   5   4        7.07       10.14      4.14 o 
  -9   6   4        0.15       -5.09      9.43 o 
  -8   6   4        0.38       -1.11      2.92 o 
  -7   6   4        7.41        2.34      3.66 o 
  -6   6   4        8.02        2.23      2.30 o 
  -5   6   4      436.09      411.18      9.80 o 
  -4   6   4      567.06      535.66      9.70 o 
  -3   6   4       10.87       10.46      2.14 o 
  -2   6   4      124.95      175.14      4.37 o 
  -1   6   4       21.17       36.66      2.81 o 
   0   6   4      323.55      365.84      5.80 o 
   1   6   4       44.60       44.89      1.65 o 
   2   6   4        0.33        2.26      0.92 o 
   3   6   4       67.50       68.70      2.27 o 
   4   6   4        2.37        7.63      1.01 o 
   5   6   4      118.36       99.75      2.72 o 
   6   6   4      232.20      222.03      6.28 o 
   7   6   4       86.62       95.06      3.81 o 
   8   6   4        7.45        8.83      3.12 o 
   9   6   4       26.82       29.00      4.16 o 
  10   6   4       16.34       16.74      3.65 o 
  11   6   4       19.51       18.22      5.40 o 
  -9   7   4       25.18       32.86      5.30 o 
  -8   7   4        7.17        5.10      3.09 o 
  -7   7   4       13.87       14.40      3.16 o 
  -6   7   4       14.90       12.27      4.23 o 
  -5   7   4       24.16       28.51      3.36 o 
  -4   7   4       14.88       18.08      2.43 o 
  -3   7   4       46.30       62.05      4.82 o 
  -2   7   4       22.76       24.84      6.57 o 
  -1   7   4      337.51      400.21      9.01 o 
   0   7   4       27.77       27.59      1.76 o 
   1   7   4       45.00       47.24      1.80 o 
   2   7   4      110.88      134.58      2.89 o 
   3   7   4      329.25      372.68      6.97 o 
   4   7   4       19.15       26.72      1.63 o 
   5   7   4        7.69        6.24      1.25 o 
   6   7   4      328.37      335.40      7.13 o 
   7   7   4      108.44      105.06      4.04 o 
   8   7   4        0.82       -0.88      2.17 o 
   9   7   4       53.75       62.87      5.49 o 
  10   7   4       11.50       11.16      3.44 o 
  11   7   4        0.20        0.38      3.23 o 
  -8   8   4        7.85       14.44      3.86 o 
  -7   8   4       28.68       23.89      4.08 o 
  -6   8   4       28.69       35.90      4.28 o 
  -5   8   4       10.94       15.11      5.13 o 
  -4   8   4      278.98      292.82     10.22 o 
  -3   8   4       95.23       88.31      4.67 o 
  -1   8   4        9.89       11.36      4.99 o 
   0   8   4      942.93      935.11     14.48 o 
   1   8   4      455.78      474.59      7.71 o 
   2   8   4      545.45      553.73      7.43 o 
   3   8   4        5.48        8.85      2.64 o 
   4   8   4      149.73      126.65      3.14 o 
   5   8   4        0.12        0.01      1.20 o 
   6   8   4      137.68      119.66      4.89 o 
   7   8   4        8.24        8.23      1.98 o 
   8   8   4       11.50       10.36      2.10 o 
   9   8   4        0.31       -1.01      1.76 o 
  10   8   4       37.34       36.50      5.92 o 
  11   8   4       27.01       13.93      4.01 o 
  -8   9   4       13.71       18.39      4.53 o 
  -7   9   4        8.52        3.83      3.25 o 
  -6   9   4        2.96       -2.81      2.81 o 
  -5   9   4        0.27        1.21      3.37 o 
  -4   9   4        0.03       -0.32      2.49 o 
  -3   9   4       38.35       49.29      4.85 o 
  -2   9   4      470.27      478.67     11.89 o 
  -1   9   4       13.15       15.27      1.75 o 
   0   9   4        0.14        3.54      2.45 o 
   1   9   4       54.30       44.08      3.50 o 
   2   9   4       34.47       58.07      2.62 o 
   3   9   4      137.02      149.54      3.53 o 
   4   9   4       20.30       14.79      2.04 o 
   5   9   4      317.11      274.19      5.91 o 
   6   9   4        3.62       17.79      1.91 o 
   7   9   4       67.38       80.09      4.10 o 
   8   9   4       13.63       14.41      2.37 o 
   9   9   4        8.81       13.59      2.41 o 
  10   9   4       39.27       39.37      5.48 o 
  11   9   4        2.70        0.69      3.33 o 
  -7  10   4        3.78        1.80      3.73 o 
  -6  10   4        5.19        8.64      3.73 o 
  -5  10   4       48.58       53.48     10.17 o 
  -4  10   4        2.92        5.52      3.20 o 
  -3  10   4        3.72        3.15      4.06 o 
  -2  10   4       51.66       54.09      5.40 o 
  -1  10   4      216.25      244.53      6.30 o 
   0  10   4        2.32        5.09      2.17 o 
   1  10   4       13.48        8.27      2.25 o 
   2  10   4       11.61       13.13      1.86 o 
   3  10   4       44.38       48.51      2.73 o 
   4  10   4        1.53        1.99      1.46 o 
   5  10   4      223.76      200.98      5.01 o 
   6  10   4       78.80       79.47      3.43 o 
   7  10   4       79.23       82.88      5.04 o 
   8  10   4       57.70       59.43      3.87 o 
   9  10   4        1.50        2.96      2.09 o 
  10  10   4        4.56        4.99      1.98 o 
  11  10   4       28.38       24.64      5.91 o 
  -7  11   4       10.57       18.10      5.98 o 
  -6  11   4        0.76        6.18      4.09 o 
  -5  11   4        4.57        2.91      6.84 o 
  -4  11   4        1.88       -1.01      3.32 o 
  -3  11   4        0.16       -0.75      4.90 o 
  -2  11   4        0.02        2.89      3.32 o 
  -1  11   4      183.41      201.10     12.32 o 
   0  11   4       24.78       31.43      3.12 o 
   1  11   4        0.01        3.10      2.14 o 
   2  11   4       19.34       17.66      1.98 o 
   3  11   4       28.17       26.39      2.33 o 
   4  11   4        1.66       -0.06      1.68 o 
   5  11   4       35.14       35.58      3.10 o 
   6  11   4      238.56      234.72      5.55 o 
   7  11   4        0.95        2.58      2.18 o 
   8  11   4        2.02        2.67      2.20 o 
   9  11   4        1.07        1.14      2.23 o 
  10  11   4        7.05        4.53      2.36 o 
  11  11   4        6.66       11.00      3.74 o 
  -6  12   4        4.41        2.75      4.18 o 
  -5  12   4       19.09       22.42      5.01 o 
  -4  12   4        1.33        0.45      4.06 o 
  -3  12   4        2.27        5.46      3.70 o 
  -2  12   4        0.09        3.07      3.51 o 
  -1  12   4       31.33       30.55      3.18 o 
   0  12   4       10.89       10.73      2.90 o 
   1  12   4        7.92        6.37      2.29 o 
   2  12   4        5.77       11.94      2.48 o 
   3  12   4        0.03        3.55      1.77 o 
   4  12   4        2.27        5.37      1.98 o 
   5  12   4       12.27       11.39      2.61 o 
   6  12   4        1.70        2.30      2.22 o 
   7  12   4       86.98       72.52      5.65 o 
   8  12   4        4.39        6.09      2.61 o 
   9  12   4        7.43        4.83      2.54 o 
  10  12   4       57.70       67.76      4.39 o 
  -5  13   4        1.59       -3.04      3.76 o 
  -4  13   4        0.23       -3.36      3.36 o 
  -3  13   4       24.13       21.29      5.07 o 
  -2  13   4       17.38       13.20      6.82 o 
  -1  13   4        6.02       10.65      2.46 o 
   0  13   4       49.42       43.78      4.33 o 
   1  13   4       93.47       76.62      4.81 o 
   2  13   4      229.41      234.30      6.71 o 
   3  13   4        7.10        8.93      2.40 o 
   4  13   4        6.28        6.21      2.20 o 
   5  13   4        0.06       -2.16      2.16 o 
   6  13   4        9.90        8.78      2.81 o 
   7  13   4       71.30       73.43      6.83 o 
   8  13   4       23.67       18.52      4.03 o 
   9  13   4       16.80       14.41      3.73 o 
  10  13   4       30.04       20.07      3.65 o 
  -4  14   4        0.14        2.41      4.18 o 
  -3  14   4        0.74        0.99      5.18 o 
  -2  14   4        1.56        1.47      3.99 o 
  -1  14   4       11.59       11.11      7.99 o 
   0  14   4        7.31        8.17      3.08 o 
   1  14   4       47.34       46.27      4.24 o 
   2  14   4        2.89        1.30      2.58 o 
   3  14   4       11.12       11.58      3.02 o 
   4  14   4        7.24        5.08      2.21 o 
   5  14   4       33.56       33.75      3.40 o 
   6  14   4       15.26       15.51      2.91 o 
   7  14   4        0.84        1.42      3.44 o 
   8  14   4        1.90        5.92      3.60 o 
   9  14   4        6.45        1.37      3.01 o 
  -2  15   4        1.40        3.84      4.50 o 
  -1  15   4        1.02        1.74      4.90 o 
   0  15   4        0.24       -0.57      2.84 o 
   1  15   4        6.92        8.37      3.07 o 
   2  15   4        0.30       -2.55      2.83 o 
   3  15   4        1.68        4.87      3.38 o 
   4  15   4        3.55        9.72      3.17 o 
   5  15   4        3.80        2.14      2.70 o 
   6  15   4        0.50        0.26      2.99 o 
   7  15   4       13.27       12.35      4.10 o 
   8  15   4        1.09       -5.33      6.92 o 
  -1  16   4        0.11       -1.43      4.45 o 
   0  16   4        1.66        1.05      2.93 o 
   1  16   4        0.25        0.30      3.26 o 
   2  16   4        0.88        0.82      3.34 o 
   3  16   4        0.48       -1.79      3.25 o 
   4  16   4        3.03        6.94      4.09 o 
   5  16   4        3.30        1.82      2.77 o 
   6  16   4        4.37        3.45      3.08 o 
   7  16   4        0.01        3.80      3.76 o 
   2  17   4        4.08       -1.05      3.44 o 
   3  17   4       14.91       11.37      4.06 o 
   4  17   4       18.07       23.00      5.58 o 
  -5 -13   5        0.00        0.81      3.62 o 
  -4 -13   5       31.51       51.01      5.41 o 
  -3 -13   5       13.95        8.51      3.98 o 
  -2 -13   5        0.14        2.18      4.50 o 
  -1 -13   5        2.95        4.54      3.74 o 
   0 -13   5        0.03       -1.61      3.80 o 
  -7 -12   5        0.27        1.81      3.60 o 
  -6 -12   5       13.71       20.92      3.57 o 
  -5 -12   5        7.64        5.29      4.80 o 
  -4 -12   5        8.88       11.24      3.69 o 
  -3 -12   5        2.80        1.29      2.55 o 
  -2 -12   5        6.18        0.91      2.54 o 
  -1 -12   5        0.88       -1.67      4.34 o 
   0 -12   5       16.70       21.54      5.14 o 
   1 -12   5       17.47       10.97      4.33 o 
   2 -12   5       36.93       37.55      5.97 o 
  -8 -11   5        4.20        4.62      2.85 o 
  -7 -11   5       43.67       46.51      6.64 o 
  -6 -11   5        7.97        5.61      6.48 o 
  -5 -11   5       54.54       65.38      4.74 o 
  -4 -11   5       67.05       70.55     10.64 o 
  -3 -11   5       48.62       54.45      4.85 o 
  -2 -11   5        0.26        0.00      2.66 o 
  -1 -11   5       14.36       12.08      3.39 o 
   0 -11   5        4.15        7.92      4.02 o 
   1 -11   5       19.60       10.09      4.08 o 
   2 -11   5        0.66        0.59      3.43 o 
   3 -11   5        6.39       17.11      8.16 o 
  -9 -10   5       30.86       28.88      9.69 o 
  -8 -10   5        3.92        1.35      3.14 o 
  -7 -10   5       11.38        7.00      2.55 o 
  -6 -10   5        0.01        0.62      1.97 o 
  -5 -10   5       11.62        9.74      3.75 o 
  -4 -10   5        3.56        1.76      2.37 o 
  -3 -10   5        2.30        1.32      2.12 o 
  -2 -10   5        1.28       -1.01      2.11 o 
  -1 -10   5       15.24       21.00      3.05 o 
   0 -10   5        1.28        2.22      2.43 o 
   1 -10   5        8.30        1.20      3.26 o 
   2 -10   5       13.12       21.15      3.83 o 
   3 -10   5        6.36       10.91      3.52 o 
   4 -10   5        3.83        2.01      2.81 o 
   5 -10   5        0.29       -0.15      4.15 o 
  -9  -9   5        0.58       -3.28      3.28 o 
  -8  -9   5        0.17        1.24      3.40 o 
  -7  -9   5        0.09       -0.15      2.73 o 
  -6  -9   5       27.40       30.91      3.83 o 
  -5  -9   5       19.59       30.80      2.93 o 
  -4  -9   5       36.69       38.61      3.20 o 
  -3  -9   5       23.83       20.90      2.39 o 
  -2  -9   5        0.29        1.96      2.72 o 
  -1  -9   5       65.63       71.74      8.52 o 
   0  -9   5        9.48        4.93      2.35 o 
   1  -9   5        2.64        1.97      2.65 o 
   2  -9   5       23.86       22.37      3.68 o 
   3  -9   5       12.73       15.11      3.35 o 
   4  -9   5       14.65       10.50      3.11 o 
   5  -9   5       16.55       16.27      5.31 o 
   6  -9   5        3.25       18.96      7.44 o 
 -10  -8   5        1.95        2.05      3.33 o 
  -9  -8   5       24.17       31.24      5.71 o 
  -8  -8   5        1.43        1.77      3.33 o 
  -7  -8   5       25.54       28.49      2.75 o 
  -6  -8   5       39.61       41.13      3.00 o 
  -5  -8   5      109.84      102.77      4.30 o 
  -4  -8   5       63.63       62.73      3.64 o 
  -3  -8   5       29.46       26.52      2.71 o 
  -2  -8   5      131.56      127.08      3.80 o 
  -1  -8   5       38.59       47.03      3.61 o 
   0  -8   5       29.55       39.99      3.90 o 
   1  -8   5       24.05       20.47      2.55 o 
   2  -8   5       19.76       24.33      3.52 o 
   3  -8   5        6.34        2.30      2.38 o 
   4  -8   5        0.63        2.68      2.45 o 
   5  -8   5       12.40        9.20      4.40 o 
   6  -8   5       90.40       91.98      8.46 o 
 -10  -7   5        1.84        2.11      4.39 o 
  -9  -7   5       32.47       44.45      5.08 o 
  -8  -7   5       15.34       21.94      4.52 o 
  -7  -7   5       44.02       46.51      6.86 o 
  -6  -7   5       15.83       19.92      2.40 o 
  -5  -7   5       23.69       17.67      2.26 o 
  -4  -7   5      103.01      110.63      4.27 o 
  -3  -7   5        0.58       -1.11      1.42 o 
  -2  -7   5      233.46      223.82      4.86 o 
  -1  -7   5       29.03       30.46      2.37 o 
   0  -7   5        2.26        1.28      2.05 o 
   1  -7   5       41.02       31.90      2.61 o 
   2  -7   5       68.85       77.01      6.50 o 
   3  -7   5       11.33       16.78      2.91 o 
   4  -7   5       36.57       47.86      4.13 o 
   5  -7   5        0.43       -1.44      3.15 o 
   6  -7   5        1.78        0.90      3.87 o 
   7  -7   5        0.13        8.41      6.19 o 
 -11  -6   5        1.80        3.75      3.22 o 
 -10  -6   5       13.75       14.89      3.65 o 
  -9  -6   5        4.61        4.98      2.70 o 
  -8  -6   5       37.70       46.02      5.54 o 
  -7  -6   5        1.75       -0.64      2.33 o 
  -6  -6   5       91.76       83.93      3.35 o 
  -5  -6   5       73.35       67.90      3.14 o 
  -4  -6   5       45.18       46.71      2.73 o 
  -3  -6   5       87.91       78.95      2.73 o 
  -2  -6   5      161.48      155.65      3.58 o 
  -1  -6   5      336.45      358.36      6.22 o 
   0  -6   5      341.81      302.20      5.98 o 
   1  -6   5      140.61      143.07      4.40 o 
   2  -6   5        3.06       13.27      2.65 o 
   3  -6   5        6.80       10.01      3.47 o 
   4  -6   5        3.12        0.94      2.17 o 
   5  -6   5        7.73        6.55      3.57 o 
   6  -6   5        5.27       11.59      5.11 o 
   7  -6   5       12.77        8.15      6.36 o 
   8  -6   5        0.02       -5.20      5.20 o 
 -11  -5   5        1.05        1.29      2.99 o 
 -10  -5   5        3.87        0.28      3.22 o 
  -9  -5   5        6.83        4.92      2.72 o 
  -8  -5   5       55.30       47.42      4.57 o 
  -7  -5   5       24.57       24.09      3.46 o 
  -6  -5   5       24.80       22.40      2.87 o 
  -5  -5   5      231.59      191.33      4.38 o 
  -4  -5   5      677.23      660.71     10.32 o 
  -3  -5   5       80.21       83.44      2.87 o 
  -2  -5   5        2.08        4.96      1.29 o 
  -1  -5   5        1.97       -0.17      1.17 o 
   0  -5   5       23.19       22.02      1.76 o 
   1  -5   5      108.14      118.70      3.88 o 
   2  -5   5       29.03       38.97      2.36 o 
   3  -5   5       31.08       46.57      4.90 o 
   4  -5   5       91.92       76.16      4.41 o 
   5  -5   5       25.72       31.46      3.12 o 
   6  -5   5        3.51        0.91      3.15 o 
   7  -5   5        1.47       11.47      5.82 o 
   8  -5   5       24.92       27.72      7.31 o 
 -11  -4   5        4.69        7.29      4.55 o 
 -10  -4   5        0.04       -2.11      3.43 o 
  -9  -4   5        7.10        2.44      3.16 o 
  -8  -4   5       31.60       27.10      3.16 o 
  -7  -4   5       59.96       67.15      4.93 o 
  -6  -4   5       87.67       87.08      5.10 o 
  -5  -4   5      642.00      637.70     14.95 o 
  -4  -4   5       23.95       27.69      2.10 o 
  -3  -4   5      424.78      379.17      7.17 o 
  -2  -4   5        2.38        5.84      1.06 o 
  -1  -4   5        0.86        7.87      1.12 o 
   0  -4   5        0.00        1.69      0.84 o 
   1  -4   5      406.73      436.78      5.77 o 
   2  -4   5       30.33       44.88      2.58 o 
   3  -4   5       13.41        9.53      2.43 o 
   4  -4   5        9.49        0.67      2.01 o 
   5  -4   5      143.65      155.79      5.56 o 
   6  -4   5       64.70       75.88     16.13 o 
   7  -4   5       15.00       17.44      6.18 o 
   8  -4   5       44.46       40.87      7.82 o 
   9  -4   5        0.23        4.81      5.49 o 
 -11  -3   5        2.80        4.18      3.23 o 
 -10  -3   5       21.98       14.80      3.42 o 
  -9  -3   5       60.11       58.34      4.79 o 
  -8  -3   5        0.33        6.44      2.18 o 
  -7  -3   5       26.80       18.80      2.60 o 
  -6  -3   5      806.70      739.33     16.85 o 
  -4  -3   5      196.67      188.11      5.82 o 
  -3  -3   5        0.58       -0.84      0.84 o 
  -2  -3   5       70.46       70.72      3.95 o 
  -1  -3   5       46.00       64.07      2.22 o 
   0  -3   5       13.75       20.12      1.45 o 
   1  -3   5       19.04       14.55      1.31 o 
   2  -3   5      130.24      124.80      2.83 o 
   3  -3   5      137.16      133.86      4.52 o 
   4  -3   5        5.02       44.04      6.57 o 
   5  -3   5        0.03        0.80      1.73 o 
   6  -3   5       80.81       75.20      7.74 o 
   7  -3   5      229.59      199.72     12.57 o 
   8  -3   5       21.74       38.09      7.09 o 
   9  -3   5        9.47       15.36      6.21 o 
 -11  -2   5        0.82        2.38      2.81 o 
 -10  -2   5       11.55       19.55      3.31 o 
  -9  -2   5        7.48        9.48      2.40 o 
  -8  -2   5        0.75       -0.06      1.79 o 
  -7  -2   5       99.10      119.13      4.76 o 
  -6  -2   5        5.83       14.32      2.21 o 
  -4  -2   5       64.84       53.66      4.28 o 
  -3  -2   5      362.15      434.26      6.83 o 
  -2  -2   5     2682.26     2667.41     40.24 o 
  -1  -2   5      279.74      216.85      4.26 o 
   0  -2   5       36.04       11.76      1.12 o 
   1  -2   5      704.79      773.90     10.00 o 
   2  -2   5       65.81       69.27      2.41 o 
   3  -2   5        0.66       -0.12      0.93 o 
   4  -2   5      558.06      533.16     15.13 o 
   5  -2   5       21.50       27.58      2.69 o 
   6  -2   5      200.30      164.93      5.57 o 
   7  -2   5        3.78       10.38      5.01 o 
   8  -2   5       14.85       14.94      6.50 o 
   9  -2   5        0.46        1.49      4.91 o 
  10  -2   5        6.05        7.47      5.99 o 
 -11  -1   5        3.78        0.66      2.66 o 
 -10  -1   5        1.54        4.12      2.44 o 
  -9  -1   5       11.43       10.53      2.28 o 
  -8  -1   5        3.47        0.41      1.68 o 
  -7  -1   5       49.88       52.61      3.17 o 
  -6  -1   5      748.90      714.17     13.68 o 
  -5  -1   5       26.16       50.45      2.37 o 
  -4  -1   5      107.99       78.67      3.92 o 
  -3  -1   5      107.28       90.20      3.40 o 
  -2  -1   5      330.62      383.23      6.09 o 
  -1  -1   5        0.06        1.31      0.88 o 
   0  -1   5       11.19        7.24      1.19 o 
   1  -1   5        4.22        6.51      0.99 o 
   2  -1   5      358.81      386.00      5.64 o 
   3  -1   5       86.58       88.01      2.47 o 
   4  -1   5       64.79       85.85      3.57 o 
   5  -1   5       91.48       93.67      3.40 o 
   6  -1   5       70.30       87.51      3.95 o 
   7  -1   5       67.78       58.51      6.10 o 
   8  -1   5        3.91        8.75      3.93 o 
   9  -1   5       23.28       16.83      5.56 o 
  10  -1   5        3.34        8.38      5.90 o 
 -11   0   5        0.02        0.14      2.41 o 
 -10   0   5        0.09        1.19      2.18 o 
  -9   0   5      198.04      194.81      6.04 o 
  -8   0   5       20.92       20.82      3.58 o 
  -7   0   5      129.95      127.05      6.06 o 
  -6   0   5        1.70       23.45      5.16 o 
  -5   0   5       28.31       27.55      3.71 o 
  -4   0   5      154.93      187.59      4.13 o 
  -3   0   5      114.94      133.61      4.24 o 
  -2   0   5      568.55      606.33      9.74 o 
  -1   0   5      303.93      282.12      5.46 o 
   0   0   5      994.56     1194.07     15.22 o 
   1   0   5      153.49      150.06      3.09 o 
   2   0   5        0.34        0.57      0.81 o 
   3   0   5       39.89       35.68      1.55 o 
   4   0   5     1210.26     1224.16     15.23 o 
   5   0   5       97.76       81.64      2.90 o 
   6   0   5      862.09      824.02     16.84 o 
   7   0   5        5.63        6.80      3.42 o 
   8   0   5        1.99        1.92      3.36 o 
   9   0   5        0.02       -2.62      3.30 o 
  10   0   5        8.17       13.42      4.72 o 
 -11   1   5        0.07        0.95      2.03 o 
 -10   1   5       68.36       84.55      8.44 o 
  -9   1   5       55.24       63.35      5.78 o 
  -8   1   5        0.03        3.50      2.48 o 
  -7   1   5      425.88      417.60     10.20 o 
  -6   1   5      101.35       98.35      4.91 o 
  -5   1   5      281.73      260.34      7.84 o 
  -4   1   5      110.17      110.01      4.60 o 
  -3   1   5      212.38      177.18      3.71 o 
  -1   1   5     1242.91     1235.42     21.85 o 
   0   1   5      211.52      204.21      3.53 o 
   1   1   5     1107.54     1055.39     13.63 o 
   2   1   5       78.19       71.80      2.46 o 
   3   1   5      770.48      801.41      8.97 o 
   4   1   5      111.46      130.02      3.01 o 
   5   1   5      383.92      358.26      6.93 o 
   6   1   5      386.60      384.59      7.37 o 
   7   1   5       23.05       21.47      4.10 o 
   8   1   5        0.40        3.86      2.98 o 
   9   1   5        8.07        4.91      4.43 o 
  10   1   5       14.49        9.84      4.18 o 
  11   1   5        0.06        2.05      4.28 o 
 -10   2   5       31.61       31.26      8.65 o 
  -9   2   5       33.72       35.75      4.57 o 
  -8   2   5       31.46       34.19      4.13 o 
  -7   2   5       65.29       69.68      4.44 o 
  -6   2   5        0.34        4.31      2.20 o 
  -5   2   5        2.56        0.66      1.74 o 
  -4   2   5     1202.91     1134.44     23.03 o 
  -3   2   5      169.96      133.73      9.32 o 
  -2   2   5      252.31      239.61      4.25 o 
  -1   2   5     1087.48      659.38     20.96 o 
   0   2   5      240.88      272.57      4.37 o 
   1   2   5      654.15      675.43      9.17 o 
   2   2   5      840.78      817.26     11.09 o 
   3   2   5      316.86      387.73      5.27 o 
   4   2   5        5.65       13.32      1.43 o 
   5   2   5      119.40      119.46      3.34 o 
   6   2   5       28.58       34.41      2.47 o 
   7   2   5      142.54      130.18      7.28 o 
   8   2   5      161.99      144.89      8.31 o 
   9   2   5        0.84        0.71      2.99 o 
  10   2   5       41.59       35.48      5.56 o 
  11   2   5        0.00        0.45      3.99 o 
 -10   3   5       12.83       19.51      8.45 o 
  -9   3   5       28.09       33.01      8.52 o 
  -8   3   5       16.72       10.36      2.93 o 
  -7   3   5       68.74       77.67      4.69 o 
  -6   3   5        3.79        4.52      2.58 o 
  -5   3   5      122.87      142.14      5.77 o 
  -4   3   5       26.40       34.87      3.09 o 
  -3   3   5     2259.75     2377.53     55.25 o 
  -2   3   5       42.93       30.30      1.36 o 
  -1   3   5      832.82      869.12     14.36 o 
   0   3   5     4334.03     4539.76     76.60 o 
   1   3   5     1456.53     1595.31     17.41 o 
   2   3   5       29.33       50.95      1.67 o 
   3   3   5       32.99       30.26      1.50 o 
   4   3   5       37.61       31.83      1.42 o 
   5   3   5        7.42        8.37      1.76 o 
   6   3   5      594.43      589.61     10.16 o 
   7   3   5       76.77       70.87      4.58 o 
   8   3   5        9.57       12.66      3.12 o 
   9   3   5       40.07       40.48      5.34 o 
  10   3   5       10.75       10.50      4.24 o 
  11   3   5        1.60        0.57      3.68 o 
 -10   4   5       35.16       57.40     11.50 o 
  -9   4   5        3.46        1.61      5.90 o 
  -8   4   5        6.43       10.62      6.27 o 
  -7   4   5       40.44       43.73      3.67 o 
  -6   4   5        5.43       20.96      4.37 o 
  -5   4   5      214.10      185.71      6.78 o 
  -4   4   5       19.06       19.54      2.90 o 
  -3   4   5     1549.66     1522.60     37.01 o 
  -2   4   5      219.67      215.44      4.00 o 
  -1   4   5      212.90      208.28      4.68 o 
   0   4   5      339.06      414.10      8.59 o 
   1   4   5       33.43       45.27      1.51 o 
   2   4   5        1.50        0.28      0.63 o 
   3   4   5      161.01      168.88      2.87 o 
   4   4   5      601.29      657.64      8.23 o 
   5   4   5       16.31       21.62      1.87 o 
   6   4   5       25.64       27.00      3.29 o 
   7   4   5        3.78       12.32      1.89 o 
   8   4   5      349.48      342.55     10.46 o 
   9   4   5      140.91      121.96      6.86 o 
  10   4   5        0.97        2.84      3.53 o 
  11   4   5        3.08        6.87      4.46 o 
 -10   5   5        4.31       -4.18      8.61 o 
  -9   5   5       15.66       18.91      8.19 o 
  -8   5   5        5.52        5.10      8.15 o 
  -7   5   5        0.04        6.37      3.66 o 
  -6   5   5       98.05      106.06      5.82 o 
  -5   5   5      383.77      391.87     10.82 o 
  -4   5   5       60.72       51.67      3.89 o 
  -3   5   5      106.75      125.29      4.90 o 
  -2   5   5      148.90      133.21      3.47 o 
  -1   5   5     2016.31     2133.72     33.39 o 
   0   5   5      607.24      581.81      8.27 o 
   1   5   5       87.84       70.72      2.10 o 
   2   5   5     5066.25     5313.78     55.22 o 
   3   5   5      654.47      642.93      8.07 o 
   4   5   5      109.81       89.02      2.58 o 
   5   5   5      205.90      219.93      4.08 o 
   6   5   5        6.10        1.71      1.47 o 
   7   5   5        3.89        0.95      1.57 o 
   8   5   5        3.74        1.66      1.71 o 
   9   5   5       54.78       50.20      4.99 o 
  10   5   5       87.14       98.51      7.46 o 
  11   5   5        0.06        3.25      3.77 o 
  -9   6   5       10.49       -0.31      8.40 o 
  -8   6   5        1.96        0.72      4.32 o 
  -7   6   5       31.70       17.87      4.80 o 
  -6   6   5        3.31        0.51      3.19 o 
  -5   6   5       60.86       57.67      4.49 o 
  -4   6   5      373.94      341.27      6.69 o 
  -3   6   5        0.07        3.40      1.37 o 
  -2   6   5       37.28       30.05      2.01 o 
  -1   6   5      108.59      102.77      4.08 o 
   0   6   5      218.10      213.53      4.02 o 
   1   6   5        5.45        3.78      1.18 o 
   2   6   5        4.90        4.22      1.02 o 
   3   6   5       72.85       69.03      2.10 o 
   4   6   5      724.03      814.61      9.43 o 
   5   6   5        1.39        2.12      1.25 o 
   6   6   5       45.31       45.78      2.95 o 
   7   6   5       70.51       73.97      4.95 o 
   8   6   5        5.53        2.88      1.75 o 
   9   6   5       17.19       11.55      3.77 o 
  10   6   5       42.49       39.13      4.84 o 
  11   6   5        8.33        5.58      5.32 o 
  -9   7   5        0.04       -3.24      3.24 o 
  -8   7   5        3.87        5.89      2.96 o 
  -7   7   5       17.57       14.15      8.99 o 
  -6   7   5        0.13       -2.10      2.10 o 
  -5   7   5       41.10       31.15      3.36 o 
  -4   7   5      118.18      110.41      4.77 o 
  -3   7   5      269.64      269.57      7.63 o 
  -2   7   5      191.55      204.90      7.31 o 
  -1   7   5     1214.87     1301.76     32.52 o 
   0   7   5      337.99      370.98      6.93 o 
   1   7   5       44.14       50.93      2.34 o 
   2   7   5       23.87       22.89      1.63 o 
   3   7   5      340.45      354.64      5.31 o 
   4   7   5       23.28       25.62      1.65 o 
   5   7   5       43.67       41.76      2.24 o 
   6   7   5      206.71      205.57      5.42 o 
   7   7   5       97.65      105.62      4.21 o 
   8   7   5       10.94       13.77      2.18 o 
   9   7   5        7.63       11.90      3.81 o 
  10   7   5        0.38        0.26      5.43 o 
  11   7   5        7.21        4.58      3.55 o 
  -8   8   5        0.66        0.88      3.30 o 
  -7   8   5        4.98        4.14      3.47 o 
  -6   8   5        0.60        3.37      2.79 o 
  -5   8   5       34.67       31.37      3.85 o 
  -4   8   5        6.79        9.27      2.86 o 
  -3   8   5      399.10      411.05     10.45 o 
  -2   8   5       16.48       15.45      3.88 o 
  -1   8   5      175.07      148.13      4.56 o 
   0   8   5       20.32       14.67      1.87 o 
   1   8   5      254.66      223.79      4.79 o 
   2   8   5      355.25      371.05      5.56 o 
   3   8   5       81.84       82.01      2.90 o 
   4   8   5       41.18       36.98      2.25 o 
   5   8   5      224.12      193.23      4.76 o 
   6   8   5        2.12        4.11      1.84 o 
   7   8   5        4.59        6.34      1.89 o 
   8   8   5       15.84       14.77      2.35 o 
   9   8   5        3.25        4.47      1.98 o 
  10   8   5       20.30       28.92      4.63 o 
  11   8   5        4.12        4.34      3.53 o 
  -8   9   5        6.20        1.34      8.21 o 
  -7   9   5        1.66       -3.11      3.11 o 
  -6   9   5       47.52       52.12      7.41 o 
  -5   9   5       10.85        8.84      3.25 o 
  -4   9   5       86.05       88.34      6.36 o 
  -3   9   5      471.70      462.58     29.83 o 
  -2   9   5      206.59      182.25      6.67 o 
  -1   9   5      129.01      132.04      4.33 o 
   0   9   5        3.49        1.77      2.09 o 
   1   9   5        5.27        4.69      2.06 o 
   2   9   5        0.19        2.85      1.46 o 
   3   9   5       50.54       69.48      2.69 o 
   4   9   5      692.18      665.42      9.66 o 
   5   9   5      179.01      187.88      4.79 o 
   6   9   5       53.04       60.25      2.76 o 
   7   9   5       17.08       18.59      2.61 o 
   8   9   5       10.63        9.86      2.30 o 
   9   9   5       58.34       56.64      3.75 o 
  10   9   5       28.22       25.67      4.04 o 
  11   9   5       72.96       81.40      7.17 o 
  -7  10   5        0.00        0.82      3.75 o 
  -6  10   5        2.46        3.23      3.43 o 
  -5  10   5       21.56       20.56      4.08 o 
  -4  10   5        2.99        6.52      3.28 o 
  -3  10   5       17.54       23.22      3.94 o 
  -2  10   5       94.44       91.64     13.02 o 
  -1  10   5      137.60      132.91      4.25 o 
   0  10   5      254.25      255.70      9.65 o 
   1  10   5        6.85        9.31      2.16 o 
   2  10   5      477.97      445.27      7.14 o 
   3  10   5        0.71        2.08      1.69 o 
   4  10   5        5.01        7.71      1.81 o 
   5  10   5      492.78      490.37      8.55 o 
   6  10   5       50.53       55.31      4.33 o 
   7  10   5      113.16      116.79      4.82 o 
   8  10   5       39.86       44.97      3.51 o 
   9  10   5        5.47        6.86      2.41 o 
  10  10   5       20.49       19.04      2.74 o 
  11  10   5        0.45        1.49      3.51 o 
  -7  11   5        1.35        1.46      3.97 o 
  -6  11   5        2.59       -0.87      3.92 o 
  -5  11   5        9.37       16.57      4.36 o 
  -4  11   5        0.87        2.59      3.28 o 
  -3  11   5       39.60       33.67      4.84 o 
  -2  11   5        0.04       -1.50      2.76 o 
  -1  11   5       76.58       72.76      4.51 o 
   0  11   5        5.10        1.83      2.38 o 
   1  11   5       29.67       20.85      2.92 o 
   2  11   5       83.33       92.94      4.36 o 
   3  11   5       47.27       48.35      2.88 o 
   4  11   5      173.28      172.33      4.89 o 
   5  11   5       63.51       70.16      3.87 o 
   6  11   5       49.16       54.21      3.51 o 
   7  11   5        4.04        1.48      2.07 o 
   8  11   5        7.62        3.41      2.20 o 
   9  11   5        5.67        5.93      2.44 o 
  10  11   5        4.33        3.90      2.43 o 
  -6  12   5        9.16       13.50      5.50 o 
  -5  12   5       19.57       32.09     13.44 o 
  -4  12   5        5.52       -0.46      3.47 o 
  -3  12   5       17.49       12.79      4.28 o 
  -2  12   5       19.42       21.09      4.48 o 
  -1  12   5        5.76        4.77      7.27 o 
   0  12   5        0.17       -1.86      1.93 o 
   1  12   5      163.52      188.43      5.61 o 
   2  12   5      162.05      165.30      5.84 o 
   3  12   5       39.72       40.00      2.65 o 
   4  12   5      100.12       95.56      4.12 o 
   5  12   5       25.31       27.78      2.97 o 
   6  12   5       32.48       32.77      3.11 o 
   7  12   5       11.93       15.06      3.48 o 
   8  12   5       10.20       10.21      2.93 o 
   9  12   5       13.85        9.02      3.01 o 
  10  12   5       26.01       23.62      3.69 o 
  -5  13   5       16.58        9.87      4.59 o 
  -4  13   5        2.56        0.30      3.64 o 
  -3  13   5        0.65        1.89      3.93 o 
  -2  13   5        6.58        5.82      3.73 o 
  -1  13   5        5.52        6.75      5.14 o 
   0  13   5       54.59       61.66      4.66 o 
   1  13   5        4.25        0.22      2.24 o 
   2  13   5       47.53       57.35      3.96 o 
   3  13   5       15.86       20.58      2.49 o 
   4  13   5        0.39       -0.63      1.99 o 
   5  13   5       23.44       24.93      3.02 o 
   6  13   5        1.63        3.50      2.31 o 
   7  13   5       16.42       21.24      5.83 o 
   8  13   5       41.26       40.57      4.34 o 
   9  13   5        5.02        7.99      3.15 o 
  10  13   5       26.43       26.62      4.03 o 
  -4  14   5        4.26        1.19      4.33 o 
  -3  14   5       17.52       17.89      5.37 o 
  -2  14   5        0.84        0.92      3.92 o 
  -1  14   5        4.69        5.70      7.70 o 
   0  14   5       53.90       55.85      4.66 o 
   1  14   5       13.87       14.32      3.15 o 
   2  14   5       37.80       33.72      3.47 o 
   3  14   5        0.34        1.53      2.68 o 
   4  14   5        4.03        6.58      2.12 o 
   5  14   5       16.17       16.62      2.96 o 
   6  14   5       15.00       14.45      2.89 o 
   7  14   5        1.58       -0.37      3.93 o 
   8  14   5        0.61        2.18      2.97 o 
   9  14   5        8.74       12.75      3.51 o 
  -3  15   5        0.37       -1.82      4.30 o 
  -2  15   5        3.50        4.76      4.58 o 
  -1  15   5        6.21        3.41      5.85 o 
   0  15   5        0.08       -2.49      2.49 o 
   1  15   5       18.12       22.61      3.62 o 
   2  15   5        0.71        0.54      3.01 o 
   3  15   5       45.23       44.65      4.42 o 
   4  15   5        3.96       -0.88      2.81 o 
   5  15   5        0.21        0.04      2.58 o 
   6  15   5        2.09        1.53      2.70 o 
   7  15   5        0.93       -0.54      3.66 o 
   8  15   5       11.97        7.74      3.94 o 
  -1  16   5        0.54        4.73      5.07 o 
   0  16   5        7.71        1.90      2.78 o 
   1  16   5        3.23        4.56      3.10 o 
   2  16   5        1.21       -1.57      3.50 o 
   3  16   5        8.46       10.58      4.90 o 
   4  16   5       16.93       10.14      4.28 o 
   5  16   5        0.99        4.22      3.21 o 
   6  16   5        7.02        7.95      2.92 o 
   7  16   5        0.60       -3.91      3.91 o 
   2  17   5        2.77        2.32      3.67 o 
   3  17   5        1.66       -0.72      3.57 o 
   4  17   5        3.59        5.28      4.73 o 
   5  17   5        1.45       -3.17      4.44 o 
  -6 -12   6        0.28        3.22      4.43 o 
  -5 -12   6        2.13        2.92      3.30 o 
  -4 -12   6       12.24       19.38      4.12 o 
  -3 -12   6       13.77       16.28      3.43 o 
  -2 -12   6        7.91        7.71      2.93 o 
  -1 -12   6        2.16        1.70      3.60 o 
   0 -12   6        0.17        4.00      3.97 o 
   1 -12   6       34.47       38.55      6.08 o 
  -7 -11   6        4.40        0.90      4.04 o 
  -6 -11   6       35.30       39.23      4.16 o 
  -5 -11   6       11.22       12.66      4.81 o 
  -4 -11   6        2.46        2.42      3.20 o 
  -3 -11   6        5.67        5.19      2.58 o 
  -2 -11   6       12.16        7.35      2.66 o 
  -1 -11   6        4.95        7.72      3.01 o 
   0 -11   6        4.25        0.75      4.95 o 
   1 -11   6        0.62        0.74      3.70 o 
   2 -11   6        1.48       -3.33      3.42 o 
   3 -11   6        7.53        1.75      4.94 o 
  -8 -10   6        0.01        0.91      4.80 o 
  -7 -10   6       32.13       29.79      3.40 o 
  -6 -10   6        6.45        7.94      2.45 o 
  -5 -10   6        0.01       -2.42      2.42 o 
  -4 -10   6        3.28        4.92      5.29 o 
  -3 -10   6       12.24       10.41      2.84 o 
  -2 -10   6        5.94       11.41      2.61 o 
  -1 -10   6        5.77        2.04      2.50 o 
   0 -10   6       27.90       24.48      5.15 o 
   1 -10   6       17.98       23.82      5.00 o 
   2 -10   6        4.43        5.80      3.68 o 
   3 -10   6       10.51       13.53      5.94 o 
   4 -10   6        0.82       -3.12      3.12 o 
  -9  -9   6       65.76       54.08      8.47 o 
  -8  -9   6        3.51       -2.85      3.41 o 
  -7  -9   6        2.56        3.65      2.07 o 
  -6  -9   6        2.85        3.42      2.44 o 
  -5  -9   6        4.82        4.55      2.11 o 
  -4  -9   6       13.62        8.89      2.24 o 
  -3  -9   6       38.99       44.61      3.64 o 
  -2  -9   6       52.89       40.33      3.91 o 
  -1  -9   6       46.70       62.94      4.36 o 
   0  -9   6        8.39        9.09      2.54 o 
   1  -9   6       21.62       23.49      4.73 o 
   2  -9   6        0.02       -0.57      3.02 o 
   3  -9   6        1.05        2.14      2.88 o 
   4  -9   6        4.17       -0.72      2.75 o 
   5  -9   6        6.08        8.72      5.36 o 
  -9  -8   6        7.67        8.62      7.88 o 
  -8  -8   6        0.63       -1.48      7.36 o 
  -7  -8   6        0.07        2.15      2.83 o 
  -6  -8   6        0.10        2.19      1.85 o 
  -5  -8   6       12.29       16.81      2.40 o 
  -4  -8   6       45.07       52.33      3.53 o 
  -3  -8   6       20.87       25.81      2.41 o 
  -2  -8   6       40.72       49.43      3.38 o 
  -1  -8   6        2.73        2.36      2.15 o 
   0  -8   6       51.17       56.42      3.94 o 
   1  -8   6        0.47       -1.95      2.09 o 
   2  -8   6       28.34       17.93      3.50 o 
   3  -8   6        9.65       11.10      3.18 o 
   4  -8   6       12.09        4.30      3.30 o 
   5  -8   6        0.78       -2.67      3.69 o 
   6  -8   6        8.32        0.80      6.53 o 
 -10  -7   6        6.88        3.56      3.40 o 
  -9  -7   6       92.79       95.19      7.03 o 
  -8  -7   6        0.19       -2.66      2.66 o 
  -7  -7   6        1.29       -0.26      2.53 o 
  -6  -7   6       41.49       45.89      2.95 o 
  -5  -7   6       71.33       71.94      5.12 o 
  -4  -7   6       57.46       59.94      3.40 o 
  -3  -7   6      499.08      456.96      7.41 o 
  -2  -7   6       88.17       90.22      3.40 o 
  -1  -7   6      157.16      134.45      5.04 o 
   0  -7   6      204.04      198.55      6.14 o 
   1  -7   6      201.04      202.56      5.53 o 
   2  -7   6        5.76       12.41      3.18 o 
   3  -7   6       42.80       30.83      3.73 o 
   4  -7   6       41.84       47.10      4.35 o 
   5  -7   6       13.77       12.19      2.89 o 
   6  -7   6       39.97       45.99     12.85 o 
   7  -7   6        1.89       -3.32      6.08 o 
 -10  -6   6       38.67       41.59      5.01 o 
  -9  -6   6        5.78        9.08      3.21 o 
  -8  -6   6        9.11        7.54      3.60 o 
  -7  -6   6       35.32       36.84      4.74 o 
  -6  -6   6       40.96       41.94      3.81 o 
  -5  -6   6        0.44        4.27      1.61 o 
  -4  -6   6       10.74       15.07      2.01 o 
  -3  -6   6        4.85        1.44      1.57 o 
  -2  -6   6      474.10      472.31      7.08 o 
  -1  -6   6        1.23        1.65      1.36 o 
   0  -6   6       73.79       98.20      4.55 o 
   1  -6   6        2.43        2.01      1.78 o 
   2  -6   6       54.21       56.86      3.25 o 
   3  -6   6        0.05       -0.63      2.35 o 
   4  -6   6       30.32       22.07      4.24 o 
   5  -6   6       34.88       35.42      4.02 o 
   6  -6   6        2.52        1.30      3.61 o 
   7  -6   6        0.13       -5.00      5.20 o 
 -10  -5   6       22.08       18.83      3.83 o 
  -9  -5   6       12.91       10.75      4.03 o 
  -8  -5   6        6.45        5.19      2.34 o 
  -7  -5   6       15.75       13.12      2.71 o 
  -6  -5   6        5.33        9.06      2.43 o 
  -5  -5   6       58.77       58.12      3.04 o 
  -4  -5   6       92.27       85.79      3.51 o 
  -3  -5   6      166.45      157.42      4.20 o 
  -2  -5   6      253.90      271.75      4.78 o 
  -1  -5   6      779.04      742.46     11.16 o 
   0  -5   6      200.25      179.63      3.74 o 
   1  -5   6       66.22       70.23      3.50 o 
   2  -5   6       81.81       84.89      3.35 o 
   3  -5   6       51.18       42.88      3.96 o 
   4  -5   6       12.60       11.37      2.66 o 
   5  -5   6        4.92        4.30      4.09 o 
   6  -5   6        0.00       -3.06      5.26 o 
   7  -5   6       23.51       14.87      6.61 o 
   8  -5   6        1.12       -0.87      6.25 o 
 -11  -4   6        2.94        2.04      4.15 o 
 -10  -4   6       40.60       41.95      4.77 o 
  -9  -4   6        1.23       -1.09      2.49 o 
  -8  -4   6        4.42        2.69      2.16 o 
  -7  -4   6        7.68        5.93      2.50 o 
  -6  -4   6        0.01        0.49      1.97 o 
  -5  -4   6      176.05      149.71      6.25 o 
  -4  -4   6       82.48       89.76      3.44 o 
  -3  -4   6       75.78       76.96      3.45 o 
  -2  -4   6       12.47       13.70      1.43 o 
  -1  -4   6        0.10        2.10      0.92 o 
   0  -4   6       17.98       19.06      1.87 o 
   1  -4   6        3.33       -0.03      1.08 o 
   2  -4   6       88.32       73.52      3.32 o 
   3  -4   6       85.41       99.07      5.17 o 
   4  -4   6      272.17      235.82      9.57 o 
   5  -4   6       43.99       56.81      4.11 o 
   6  -4   6        0.00        3.43      2.01 o 
   7  -4   6        2.79        3.22      5.16 o 
   8  -4   6       22.04       17.00      6.73 o 
 -11  -3   6        0.63        5.63      4.30 o 
 -10  -3   6        0.92        1.40      3.36 o 
  -9  -3   6       50.78       44.44      4.07 o 
  -8  -3   6       42.44       40.66      3.66 o 
  -7  -3   6      217.83      211.20      6.72 o 
  -6  -3   6       16.35       14.25      2.65 o 
  -5  -3   6       75.53       65.73      4.82 o 
  -4  -3   6       12.63       16.70      1.52 o 
  -3  -3   6       61.13       74.72      3.05 o 
  -2  -3   6      227.40      215.62      6.21 o 
  -1  -3   6      188.78      163.28      4.84 o 
   0  -3   6        4.54        4.07      1.19 o 
   1  -3   6        4.03        6.18      1.22 o 
   2  -3   6       71.56       79.69      3.04 o 
   3  -3   6      198.16      208.75      4.82 o 
   4  -3   6        0.36        2.64      2.12 o 
   5  -3   6      201.60      196.66      6.50 o 
   6  -3   6        4.19        0.63      2.07 o 
   7  -3   6        0.00        1.52      4.87 o 
   8  -3   6        2.55        6.61      5.48 o 
   9  -3   6        1.28        7.65      5.96 o 
 -11  -2   6        0.39        2.13      3.57 o 
 -10  -2   6        3.99        7.03      2.88 o 
  -9  -2   6       42.77       49.50      3.96 o 
  -8  -2   6        6.97        8.24      2.23 o 
  -7  -2   6       35.74       30.49      3.33 o 
  -6  -2   6      218.39      236.86      6.62 o 
  -5  -2   6       99.48        9.92      3.24 o 
  -4  -2   6        1.52        0.36      2.52 o 
  -3  -2   6      170.09      179.47      3.99 o 
  -2  -2   6      107.24      114.64      3.55 o 
  -1  -2   6      245.90      236.04      4.41 o 
   0  -2   6        7.52       21.87      1.46 o 
   1  -2   6      815.87      792.62     11.41 o 
   2  -2   6       63.55       73.78      2.46 o 
   3  -2   6      132.48      131.81      3.73 o 
   4  -2   6        3.23        1.80      1.98 o 
   5  -2   6      135.12      126.87      5.06 o 
   6  -2   6       60.33       59.75      4.39 o 
   7  -2   6        0.04       -2.66      3.73 o 
   8  -2   6       38.43       37.22      7.32 o 
   9  -2   6       10.36        5.75      5.39 o 
 -11  -1   6        0.83        7.69      3.07 o 
 -10  -1   6        1.16        3.42      2.40 o 
  -9  -1   6        3.17        5.40      2.13 o 
  -8  -1   6       67.27       65.59      3.96 o 
  -7  -1   6        7.77        7.51      1.95 o 
  -6  -1   6      245.75      241.46      6.48 o 
  -5  -1   6       97.48       96.61     22.18 o 
  -3  -1   6       11.90        1.19      1.88 o 
  -2  -1   6      597.98      608.24      8.46 o 
  -1  -1   6      425.24      469.82      8.02 o 
   0  -1   6        0.88        2.51      0.92 o 
   1  -1   6      381.93      424.67      6.26 o 
   2  -1   6       15.36       17.19      1.42 o 
   3  -1   6        0.97        0.45      1.02 o 
   4  -1   6       42.24       37.47      2.90 o 
   5  -1   6      643.52      613.46     13.46 o 
   6  -1   6      238.65      220.46      7.77 o 
   7  -1   6       24.01       15.29      4.37 o 
   8  -1   6       66.70       72.99      7.10 o 
   9  -1   6       32.80       22.11      5.44 o 
  10  -1   6        0.52        4.63      5.69 o 
 -11   0   6        6.33       12.01      3.74 o 
 -10   0   6       25.72       37.28      3.49 o 
  -9   0   6        0.13        1.11      2.10 o 
  -8   0   6       91.22       90.06      4.12 o 
  -7   0   6       79.16       87.96      4.68 o 
  -6   0   6      536.94      563.61     11.35 o 
  -5   0   6      353.21      346.38      8.50 o 
  -4   0   6       53.75       42.65      2.59 o 
  -3   0   6      160.90      169.08      4.86 o 
  -2   0   6     1440.78     1565.96     27.54 o 
  -1   0   6        1.51       -1.34      1.34 o 
   0   0   6      442.96      413.65      6.35 o 
   1   0   6       87.38      109.47      2.83 o 
   2   0   6      179.42      201.75      4.09 o 
   3   0   6       86.25       79.20      2.41 o 
   4   0   6      127.58      137.88      3.93 o 
   5   0   6        0.59        0.21      1.41 o 
   6   0   6      433.10      450.63      9.49 o 
   7   0   6       28.04       28.79      2.52 o 
   8   0   6       17.75        4.13      3.90 o 
   9   0   6        0.49       -2.88      3.49 o 
  10   0   6        8.21        5.40      4.56 o 
 -10   1   6        0.47        3.15      3.29 o 
  -9   1   6       20.99       32.84      4.65 o 
  -8   1   6        3.58        7.98      2.79 o 
  -7   1   6        2.98        2.66      2.02 o 
  -6   1   6       27.47       19.18      3.07 o 
  -5   1   6        3.15        3.31      2.10 o 
  -4   1   6       34.78       36.37      2.17 o 
  -3   1   6       88.96      106.35      3.32 o 
  -2   1   6        1.27        5.13      3.03 o 
  -1   1   6       69.34       57.18      1.82 o 
   0   1   6      287.96      253.03      4.33 o 
   1   1   6      104.79      113.41      2.82 o 
   2   1   6      225.06      206.86      4.52 o 
   3   1   6      290.15      263.28      4.20 o 
   4   1   6      271.70      261.27      4.26 o 
   5   1   6      284.01      279.78      6.17 o 
   6   1   6        5.19        5.72      1.79 o 
   7   1   6        3.45        4.20      1.91 o 
   8   1   6       13.44       14.58      4.07 o 
   9   1   6       16.70       12.00      4.38 o 
  10   1   6       18.09        8.71      4.65 o 
 -10   2   6        0.06       -3.19      6.23 o 
  -9   2   6       29.87       16.46      3.85 o 
  -8   2   6      116.04      135.62      8.48 o 
  -7   2   6       74.93       80.49      4.90 o 
  -6   2   6      146.94      153.50      6.34 o 
  -5   2   6      196.02      183.30      7.59 o 
  -4   2   6       45.76       49.36      3.57 o 
  -3   2   6      844.85      750.32     12.69 o 
  -2   2   6     1880.73     1863.24     26.17 o 
  -1   2   6      254.66      354.83      6.68 o 
   0   2   6       83.78       74.70      2.43 o 
   1   2   6      133.16      126.15      2.94 o 
   2   2   6       20.90       18.53      1.36 o 
   3   2   6      142.92      154.62      3.22 o 
   4   2   6       22.23       28.82      1.73 o 
   5   2   6       12.38        6.42      3.14 o 
   6   2   6        6.92        4.09      1.79 o 
   7   2   6       90.85       96.36      4.42 o 
   8   2   6       78.27       87.12     14.07 o 
   9   2   6        5.13        7.24      3.76 o 
  10   2   6        7.83        8.99      4.15 o 
  11   2   6       25.02       20.84     10.33 o 
 -10   3   6        0.02       16.94      7.77 o 
  -9   3   6       50.91       64.84      7.30 o 
  -8   3   6       90.29      101.08      5.73 o 
  -7   3   6       20.51       18.61      2.79 o 
  -6   3   6       53.50       64.45      4.86 o 
  -5   3   6     1025.68     1040.11     22.27 o 
  -4   3   6        8.63       29.46      2.97 o 
  -3   3   6      517.76      593.93     13.31 o 
  -2   3   6      645.80      696.96     10.63 o 
  -1   3   6      292.23      295.92      5.03 o 
   0   3   6     1023.77     1060.52     15.37 o 
   1   3   6      537.12      567.22      7.59 o 
   2   3   6      547.88      632.27      8.36 o 
   3   3   6       22.64       17.79      1.33 o 
   4   3   6       33.29       35.72      1.75 o 
   5   3   6       37.02       40.17      2.43 o 
   6   3   6        0.03        1.88      1.57 o 
   7   3   6        8.74        6.34      2.25 o 
   8   3   6      237.29      227.26      5.93 o 
   9   3   6        0.73        4.72      4.84 o 
  10   3   6       28.20       27.42      7.56 o 
  11   3   6        0.02        2.86      5.71 o 
  -9   4   6       48.00       50.81     10.11 o 
  -8   4   6        2.00        4.02      2.32 o 
  -7   4   6        1.29       -1.85      1.85 o 
  -6   4   6        7.88       20.12      3.17 o 
  -5   4   6      625.69      558.13     13.77 o 
  -4   4   6      106.32       96.21      4.81 o 
  -3   4   6       15.52       12.51      2.81 o 
  -2   4   6     1348.04     1317.93     18.94 o 
  -1   4   6       87.91      124.38      3.58 o 
   0   4   6     1663.61     1709.45     19.83 o 
   1   4   6     1201.21     1321.97     15.86 o 
   2   4   6      282.14      353.64      5.00 o 
   3   4   6      246.28      301.57      4.58 o 
   4   4   6       50.49       51.26      2.05 o 
   5   4   6       52.41       51.47      2.17 o 
   6   4   6      157.92      154.54      4.67 o 
   7   4   6      130.84      125.20      4.24 o 
   8   4   6        8.35        9.41      2.05 o 
   9   4   6        0.03       -1.59      3.47 o 
  10   4   6        6.87        1.56      7.22 o 
  11   4   6       23.74       21.80      5.21 o 
  -8   5   6        6.92       11.07      4.33 o 
  -7   5   6       97.16       92.44      5.32 o 
  -6   5   6       42.76       32.08      5.56 o 
  -5   5   6      479.80      483.39     12.58 o 
  -4   5   6       73.07       73.35      5.57 o 
  -3   5   6      243.73      244.56      7.75 o 
  -2   5   6       78.04      101.11      3.25 o 
  -1   5   6       73.77       78.72      2.97 o 
   0   5   6      440.10      473.07      6.48 o 
   1   5   6      156.98      224.03      3.91 o 
   2   5   6      163.37      175.13      3.14 o 
   3   5   6     1805.17     1871.88     20.81 o 
   4   5   6       89.25      100.06      2.69 o 
   5   5   6      549.32      546.55      7.95 o 
   6   5   6        3.74       15.38      2.13 o 
   7   5   6       69.12       77.63      3.78 o 
   8   5   6       28.12       24.95      3.31 o 
   9   5   6       41.37       49.89      5.06 o 
  10   5   6        0.14        1.66      5.45 o 
  11   5   6       25.07       20.40      8.09 o 
  -8   6   6       27.83       47.84      9.07 o 
  -7   6   6        1.27       -1.76      7.00 o 
  -6   6   6       23.11       31.35      4.72 o 
  -5   6   6        3.07        0.74      2.24 o 
  -4   6   6       16.60       18.92      1.58 o 
  -3   6   6      291.70      272.47      7.36 o 
  -2   6   6        0.31       10.75      1.76 o 
  -1   6   6      133.43      133.16      4.96 o 
   0   6   6      123.28      132.94      2.89 o 
   1   6   6      445.38      487.40      7.58 o 
   2   6   6      173.83      184.10      5.52 o 
   3   6   6       32.05       25.45      1.67 o 
   4   6   6     2684.14     2711.20     27.86 o 
   5   6   6      159.85      136.00      3.47 o 
   6   6   6       91.83      119.25      4.30 o 
   7   6   6      116.03      100.92      4.18 o 
   8   6   6        0.13        2.17      1.99 o 
   9   6   6        2.05        0.79      1.75 o 
  10   6   6       48.16       48.02      6.94 o 
  11   6   6        0.02        1.48      7.00 o 
  -9   7   6        9.04        9.83      3.58 o 
  -8   7   6       11.08       14.31      6.70 o 
  -7   7   6        1.00        5.90      5.33 o 
  -6   7   6      163.98      122.78     13.45 o 
  -5   7   6       22.67       27.27      2.68 o 
  -3   7   6        1.55        6.33      2.25 o 
  -2   7   6       13.01       21.36      3.21 o 
  -1   7   6      573.92      566.41     16.81 o 
   0   7   6      138.58      157.13      3.61 o 
   1   7   6      181.04      174.47      4.01 o 
   2   7   6      248.35      233.68      6.93 o 
   3   7   6      303.88      331.03      5.06 o 
   4   7   6      167.70      158.33      3.37 o 
   5   7   6        0.04        0.81      1.40 o 
   6   7   6      393.20      392.03      6.50 o 
   7   7   6       47.98       56.47      3.44 o 
   8   7   6       91.01       89.42      4.24 o 
   9   7   6       53.14       60.10      3.60 o 
  10   7   6       41.81       48.39      5.47 o 
  11   7   6        7.37        8.42      3.78 o 
  -8   8   6        5.29        5.05      6.63 o 
  -7   8   6        0.82       -0.85      2.64 o 
  -6   8   6        2.00       -1.85      2.48 o 
  -5   8   6       11.67        5.54      4.06 o 
  -4   8   6      155.71      159.28      5.99 o 
  -3   8   6      350.64      355.70      9.60 o 
  -2   8   6       30.26       26.24      5.78 o 
  -1   8   6       87.33       89.59      6.50 o 
   0   8   6      147.82      132.66      4.54 o 
   1   8   6       60.43       72.14      3.38 o 
   2   8   6      123.57      118.24      3.66 o 
   3   8   6      190.33      199.23      3.94 o 
   4   8   6        2.17        0.13      0.84 o 
   5   8   6       90.80       91.34      3.29 o 
   6   8   6      340.12      335.04      6.00 o 
   7   8   6        0.03       -0.61      1.81 o 
   8   8   6        0.06        0.18      1.87 o 
   9   8   6       12.64       13.37      2.41 o 
  10   8   6       27.66       25.75      5.66 o 
  11   8   6        1.45       -0.70      3.45 o 
  -8   9   6        8.33        5.77      3.90 o 
  -7   9   6        1.69        3.56      3.58 o 
  -6   9   6        5.62        9.34      3.36 o 
  -5   9   6       10.55       15.91      6.28 o 
  -4   9   6       13.28       17.57      7.49 o 
  -3   9   6      122.06      106.46      5.34 o 
  -2   9   6       54.19       55.52      4.64 o 
  -1   9   6      132.40      121.49      7.64 o 
   0   9   6      111.51      105.16      5.41 o 
   1   9   6      249.58      231.05      6.51 o 
   2   9   6       85.06       92.45      3.59 o 
   3   9   6       10.05        5.94      1.64 o 
   4   9   6      598.49      576.45      8.16 o 
   5   9   6      121.63      141.83      3.88 o 
   6   9   6        7.84        7.39      1.63 o 
   7   9   6       37.77       46.31      3.37 o 
   8   9   6        2.88        5.32      2.35 o 
   9   9   6       16.73       14.84      2.67 o 
  10   9   6        2.70       -0.04      2.02 o 
  11   9   6       16.20       25.20      6.32 o 
  -7  10   6        0.73       -2.84      3.56 o 
  -6  10   6        5.40        5.40      3.61 o 
  -5  10   6        0.04       -0.50      3.01 o 
  -4  10   6       26.70       22.02      4.21 o 
  -3  10   6        0.22        1.72      2.94 o 
  -2  10   6       20.49       22.98      3.43 o 
  -1  10   6      101.02      119.33      5.78 o 
   0  10   6        0.03        1.35      1.90 o 
   1  10   6        4.71        6.49      2.06 o 
   2  10   6       12.55       10.85      2.10 o 
   3  10   6       81.80       70.54      3.11 o 
   4  10   6        0.18       -1.07      1.58 o 
   5  10   6       32.30       36.37      3.18 o 
   6  10   6        0.08        3.78      1.90 o 
   7  10   6       84.71       78.07      4.31 o 
   8  10   6       40.09       44.01      3.78 o 
   9  10   6      177.48      198.15      6.31 o 
  10  10   6        0.37        0.50      2.20 o 
  11  10   6        2.77        3.59      3.40 o 
  -7  11   6        3.30        9.60      5.15 o 
  -6  11   6        4.36        8.72      5.27 o 
  -5  11   6       17.21       10.04      3.95 o 
  -4  11   6       62.97       77.41     19.59 o 
  -3  11   6        6.74        6.29      3.49 o 
  -2  11   6       18.65       18.56      3.99 o 
  -1  11   6       22.87       33.83      3.91 o 
   0  11   6      463.84      460.96     10.15 o 
   1  11   6       34.91       36.42      3.02 o 
   2  11   6       10.85       20.33      2.63 o 
   3  11   6      398.95      383.32      6.75 o 
   4  11   6      312.17      323.99      6.63 o 
   5  11   6       18.64       18.91      2.71 o 
   6  11   6        4.38       -0.24      1.82 o 
   7  11   6        1.00        0.05      2.22 o 
   8  11   6        4.99        4.11      2.20 o 
   9  11   6        0.79        1.70      2.31 o 
  10  11   6       29.87       28.30      3.39 o 
  -6  12   6        3.20        7.78      4.26 o 
  -5  12   6       14.34        9.87      5.37 o 
  -4  12   6        3.12        1.11      3.70 o 
  -3  12   6        2.17        2.83      3.28 o 
  -2  12   6        4.98       -0.57      3.84 o 
  -1  12   6      150.43      169.76     11.18 o 
   0  12   6       62.29       63.55      5.01 o 
   1  12   6        1.77        0.20      1.95 o 
   2  12   6       34.82       26.70      2.94 o 
   3  12   6       10.17        8.89      2.25 o 
   4  12   6        1.86        1.00      1.90 o 
   5  12   6      176.32      167.09      5.46 o 
   6  12   6        0.02       -1.48      2.07 o 
   7  12   6        5.60        2.42      2.79 o 
   8  12   6        2.15        3.59      2.70 o 
   9  12   6       41.45       48.49      4.61 o 
  10  12   6        0.02       -1.88      2.77 o 
  -5  13   6        0.72        0.46      5.19 o 
  -4  13   6        4.96        6.90      4.40 o 
  -3  13   6        3.24        2.05      3.93 o 
  -2  13   6       14.61        6.70      3.88 o 
  -1  13   6        4.50       -0.82      3.92 o 
   0  13   6        2.32        1.62      2.80 o 
   1  13   6        8.26        8.50      2.49 o 
   2  13   6      373.78      383.63      8.72 o 
   3  13   6       60.34       56.85      3.94 o 
   4  13   6        2.23        0.03      1.93 o 
   5  13   6       12.06       12.64      2.74 o 
   6  13   6        0.15       -1.46      2.30 o 
   7  13   6       14.96       14.05      3.20 o 
   8  13   6        3.82       -1.55      2.65 o 
   9  13   6        0.04       -0.95      2.77 o 
  10  13   6        4.79        7.48      4.96 o 
  -4  14   6        0.08        0.38      4.09 o 
  -3  14   6       20.31       21.22      5.53 o 
  -2  14   6        2.93        0.12      3.77 o 
  -1  14   6        2.22        2.65      3.75 o 
   0  14   6       20.49       25.07      3.22 o 
   1  14   6        0.00        1.22      2.49 o 
   2  14   6       35.24       36.65      4.80 o 
   3  14   6        0.21       -0.54      2.45 o 
   4  14   6        3.91        2.64      2.31 o 
   5  14   6        0.69        2.07      2.69 o 
   6  14   6       20.81       19.72      3.09 o 
   7  14   6       24.69       21.93      4.32 o 
   8  14   6       54.04       55.29      5.49 o 
   9  14   6        0.67       -1.79      3.08 o 
  -3  15   6        0.08        5.49      4.76 o 
  -2  15   6        1.00       -0.72      4.01 o 
  -1  15   6        5.15       -2.27      4.06 o 
   0  15   6        0.02       -0.58      2.41 o 
   1  15   6       15.55        9.41      3.59 o 
   2  15   6       64.03       67.79      6.29 o 
   3  15   6        7.92        5.14      3.02 o 
   4  15   6       15.28       16.96      4.11 o 
   5  15   6        3.18       -0.60      3.50 o 
   6  15   6       10.44       10.84      3.02 o 
   7  15   6        0.12        1.53      3.69 o 
   8  15   6        0.07       -2.98      2.98 o 
  -1  16   6       40.19       43.60      7.17 o 
   0  16   6       17.23       19.82      4.73 o 
   1  16   6        1.22        0.56      2.91 o 
   2  16   6        3.24        1.35      4.47 o 
   3  16   6        0.01       -3.05      3.05 o 
   4  16   6        0.03       -3.47      3.47 o 
   5  16   6        0.50       -0.51      3.66 o 
   6  16   6       10.02        9.53      3.07 o 
   7  16   6        1.35        1.64      3.28 o 
   1  17   6        8.31        9.14      3.81 o 
   2  17   6        2.30        2.85      3.48 o 
   3  17   6        0.65        1.95      3.44 o 
   4  17   6       34.03       32.68      6.08 o 
   5  17   6        2.13       -2.69      3.84 o 
  -4 -12   7        0.00       -1.15      3.32 o 
  -3 -12   7        1.45       -0.56      3.34 o 
  -2 -12   7        0.00       -0.29      2.67 o 
  -1 -12   7        1.01       -3.14      3.14 o 
  -6 -11   7       11.31        5.69      4.56 o 
  -5 -11   7       37.23       39.18      4.78 o 
  -4 -11   7        5.10        3.35      3.39 o 
  -3 -11   7       19.30       15.57      4.08 o 
  -2 -11   7       21.81       26.90      4.22 o 
  -1 -11   7        1.02       -1.63      2.63 o 
   0 -11   7        0.03        1.17      3.98 o 
   1 -11   7        4.42        2.49      4.08 o 
  -7 -10   7        4.69        7.03      2.60 o 
  -6 -10   7       45.11       44.81      3.72 o 
  -5 -10   7        3.31        0.44      2.80 o 
  -4 -10   7       11.28        5.49      3.22 o 
  -3 -10   7       35.15       36.02      4.56 o 
  -2 -10   7        2.43        1.04      2.37 o 
  -1 -10   7       28.30       28.89      3.59 o 
   0 -10   7       76.92       87.51      8.27 o 
   1 -10   7        3.75        2.20      3.82 o 
   2 -10   7       19.85       25.03      5.17 o 
   3 -10   7        4.31        3.46      3.92 o 
  -8  -9   7        2.16        5.80      4.21 o 
  -7  -9   7        0.04       -1.99      1.99 o 
  -6  -9   7       42.03       41.74      3.37 o 
  -5  -9   7       10.07       13.46      2.55 o 
  -4  -9   7        2.96        4.38      2.40 o 
  -3  -9   7       45.03       34.37      4.23 o 
  -2  -9   7       34.75       51.99      3.71 o 
  -1  -9   7        2.86        2.68      2.45 o 
   0  -9   7       10.92       13.37      3.52 o 
   1  -9   7        8.79        5.97      3.98 o 
   2  -9   7        9.70       15.41      5.63 o 
   3  -9   7        5.35        3.79      3.85 o 
   4  -9   7        1.73        2.97      5.16 o 
  -9  -8   7       40.92       37.46      6.15 o 
  -8  -8   7       12.47       16.94      4.84 o 
  -7  -8   7       15.92       16.99      3.98 o 
  -6  -8   7        1.02        2.88      1.88 o 
  -5  -8   7       37.07       37.51      3.20 o 
  -4  -8   7       41.85       30.57      3.22 o 
  -3  -8   7       69.70       80.52      5.49 o 
  -2  -8   7       32.65       36.37      4.66 o 
  -1  -8   7       63.15       80.38      8.96 o 
   0  -8   7        4.28        2.71      2.33 o 
   1  -8   7        0.00       -2.07      2.07 o 
   2  -8   7       14.66       12.59      4.20 o 
   3  -8   7       31.97       22.96      7.07 o 
   4  -8   7        2.93        2.14      2.99 o 
   5  -8   7        0.02        3.41      2.89 o 
  -9  -7   7       17.06       18.84      4.80 o 
  -8  -7   7       28.20       31.08      9.82 o 
  -7  -7   7        2.79        5.67      3.84 o 
  -6  -7   7        0.04        0.70      1.66 o 
  -5  -7   7       42.73       47.69      3.09 o 
  -4  -7   7       87.78       81.21      3.86 o 
  -3  -7   7        0.01        0.58      1.65 o 
  -2  -7   7       34.60       26.48      2.13 o 
  -1  -7   7       45.98       49.13      6.59 o 
   0  -7   7       10.26        3.14      2.26 o 
   1  -7   7        0.47        0.53      2.16 o 
   2  -7   7       27.67       24.17      3.72 o 
   3  -7   7        1.08        3.86      3.01 o 
   4  -7   7        2.14        1.41      2.75 o 
   5  -7   7        0.06        2.21      3.70 o 
   6  -7   7        7.99       12.23      7.59 o 
 -10  -6   7        0.16        1.78      2.95 o 
  -9  -6   7       54.10       52.23      6.07 o 
  -8  -6   7        4.75        6.90      3.57 o 
  -7  -6   7        0.24       -0.95      2.19 o 
  -6  -6   7       85.99       88.96      5.43 o 
  -5  -6   7       16.15       16.66      2.09 o 
  -4  -6   7        1.06        2.10      1.66 o 
  -3  -6   7        4.34        1.65      1.63 o 
  -2  -6   7      106.23      117.77      3.33 o 
  -1  -6   7      148.64      116.73      3.94 o 
   0  -6   7      150.07      182.08      7.74 o 
   1  -6   7        6.12        5.72      2.17 o 
   2  -6   7       17.06       29.50      3.09 o 
   3  -6   7        2.69        2.96      2.96 o 
   4  -6   7        9.83        7.31      3.74 o 
   5  -6   7       11.20       14.04      3.44 o 
   6  -6   7       26.90       31.71      5.49 o 
   7  -6   7       23.43       32.52      8.94 o 
 -10  -5   7       15.73       23.88      4.63 o 
  -9  -5   7        3.46        3.00      2.99 o 
  -8  -5   7        7.96        6.93      2.90 o 
  -7  -5   7        5.14        5.55      2.46 o 
  -6  -5   7        1.78        4.08      2.28 o 
  -5  -5   7        0.15        1.65      1.61 o 
  -4  -5   7      533.82      474.35      8.43 o 
  -3  -5   7        0.24        2.75      1.59 o 
  -2  -5   7       13.29       14.02      1.70 o 
  -1  -5   7       36.74       29.06      2.15 o 
   0  -5   7       34.99       34.17      3.60 o 
   1  -5   7        7.03        8.33      2.57 o 
   2  -5   7       67.58       61.85      3.16 o 
   3  -5   7      278.39      267.86      8.71 o 
   4  -5   7       60.73       58.77      4.76 o 
   5  -5   7       30.21       22.83      3.35 o 
   6  -5   7        1.95        0.62      2.51 o 
   7  -5   7        5.20        6.19      6.47 o 
 -10  -4   7        0.01        0.08      2.80 o 
  -9  -4   7        1.20       -2.17      2.17 o 
  -8  -4   7        6.74        5.78      2.36 o 
  -7  -4   7        0.96        0.33      2.15 o 
  -6  -4   7      120.04      108.88      6.52 o 
  -5  -4   7       29.81       20.87      3.25 o 
  -4  -4   7       16.37       17.44      2.04 o 
  -3  -4   7      514.24      492.27      8.44 o 
  -2  -4   7      210.00      219.21      4.31 o 
  -1  -4   7      252.23      237.85      5.56 o 
   0  -4   7       69.63       82.91      2.97 o 
   1  -4   7        3.50        5.19      1.77 o 
   2  -4   7       12.65       21.94      2.22 o 
   3  -4   7        0.33        4.07      2.30 o 
   4  -4   7       28.38       39.48      3.88 o 
   5  -4   7       14.26        8.19      2.61 o 
   6  -4   7        0.19        0.79      2.52 o 
   7  -4   7        4.27        6.42      6.18 o 
   8  -4   7       36.18       63.10     10.79 o 
 -10  -3   7       35.92       45.24      9.98 o 
  -9  -3   7        4.31        1.28      2.93 o 
  -8  -3   7        7.50        6.70      2.28 o 
  -7  -3   7        0.01        3.07      1.92 o 
  -6  -3   7       66.47       78.91      6.48 o 
  -5  -3   7      436.12      398.96     14.70 o 
  -4  -3   7        1.86       -1.38      1.44 o 
  -3  -3   7        0.59       -1.48      1.48 o 
  -2  -3   7       65.45       67.05      3.11 o 
  -1  -3   7        8.30       11.68      1.80 o 
   0  -3   7      188.25      196.74      4.20 o 
   1  -3   7       25.56       24.65      1.70 o 
   2  -3   7      194.72      150.83      5.85 o 
   3  -3   7      191.76      180.04      4.74 o 
   4  -3   7        0.40        2.17      2.22 o 
   5  -3   7       46.30       53.57      4.19 o 
   6  -3   7        0.11       -0.47      3.75 o 
   7  -3   7        1.80       -1.60      5.20 o 
   8  -3   7       50.18       38.30      8.70 o 
   9  -3   7        0.03        6.68      6.32 o 
 -10  -2   7        6.62        5.22      2.75 o 
  -9  -2   7       30.19       35.20      3.74 o 
  -8  -2   7       27.33       25.13      3.15 o 
  -7  -2   7        0.52        0.94      2.31 o 
  -6  -2   7        0.26        1.26      1.98 o 
  -5  -2   7       22.69       16.41      2.61 o 
  -3  -2   7      216.67      185.16      4.79 o 
  -2  -2   7        0.21        0.51      0.82 o 
  -1  -2   7        3.10        1.02      1.28 o 
   0  -2   7      114.43      130.13      3.10 o 
   1  -2   7        6.24        8.57      1.52 o 
   2  -2   7      109.83      133.52      3.37 o 
   3  -2   7        4.05        4.01      1.67 o 
   4  -2   7       79.94       85.81      6.61 o 
   5  -2   7       33.55       30.82      3.27 o 
   6  -2   7       51.11       56.04      4.82 o 
   7  -2   7       28.03       24.32      2.69 o 
   8  -2   7        0.01        7.66      5.40 o 
   9  -2   7        1.46       -3.50      5.35 o 
 -10  -1   7       15.57       17.03      3.11 o 
  -9  -1   7        2.81        4.06      2.64 o 
  -8  -1   7        0.68        1.26      2.15 o 
  -7  -1   7       55.59       56.62      3.79 o 
  -6  -1   7        5.70        6.25      1.88 o 
  -5  -1   7      568.19      537.59     15.37 o 
  -4  -1   7       34.58       14.52      4.46 o 
  -3  -1   7      545.52      537.11     10.49 o 
  -2  -1   7      174.63      230.90      4.26 o 
  -1  -1   7     1107.01     1094.94     16.08 o 
   0  -1   7      258.19      280.26      4.76 o 
   1  -1   7       11.39       15.83      1.51 o 
   2  -1   7       10.40       17.80      1.85 o 
   3  -1   7       58.93       69.70      2.79 o 
   4  -1   7        1.88        5.10      2.11 o 
   5  -1   7      225.99      254.10      7.57 o 
   6  -1   7        0.55       -1.26      2.19 o 
   7  -1   7       11.21       13.88      2.59 o 
   8  -1   7       48.66       55.12      8.73 o 
   9  -1   7        4.58       -0.28      5.08 o 
 -10   0   7        4.67        6.51      3.35 o 
  -9   0   7       26.59       28.94      3.69 o 
  -8   0   7      291.21      287.36      8.42 o 
  -7   0   7        2.76        1.60      1.64 o 
  -6   0   7       13.59       25.07      2.44 o 
  -5   0   7        2.43        3.64      1.81 o 
  -3   0   7      135.80      107.99     23.60 o 
  -2   0   7      389.53      380.00      6.33 o 
  -1   0   7      221.03      254.61      6.60 o 
   0   0   7      168.67      174.91      3.74 o 
   1   0   7       20.00       24.49      1.78 o 
   2   0   7       26.11       29.53      1.97 o 
   3   0   7       21.90       15.71      1.56 o 
   4   0   7      274.90      259.06      5.02 o 
   5   0   7        3.21       -0.59      1.86 o 
   6   0   7        4.51        8.44      2.52 o 
   7   0   7       29.07       35.19      3.07 o 
   8   0   7       48.80       58.36     10.11 o 
   9   0   7       32.77       32.52      6.01 o 
  10   0   7        3.36       -6.49     16.86 o 
 -10   1   7      129.17      127.88      5.74 o 
  -9   1   7        6.96        9.97      3.34 o 
  -8   1   7        3.82       -0.46      2.56 o 
  -7   1   7       28.56       33.35      3.97 o 
  -6   1   7      126.90      136.63      4.70 o 
  -5   1   7      207.72      241.09      6.76 o 
  -4   1   7       11.03        7.17      1.76 o 
  -3   1   7      113.93      110.25      6.53 o 
  -1   1   7       31.43       27.11      1.51 o 
   0   1   7     3277.76     3269.93     39.87 o 
   1   1   7      134.32      113.74      3.01 o 
   2   1   7        7.37        4.44      1.36 o 
   3   1   7      211.82      236.23      4.42 o 
   4   1   7      528.27      517.19      7.65 o 
   5   1   7       18.38       38.98      2.66 o 
   6   1   7       11.92       12.69      2.34 o 
   7   1   7       24.11       21.75      2.72 o 
   8   1   7        8.80        2.84      3.88 o 
   9   1   7        0.07        1.44      3.80 o 
  10   1   7        3.03       -0.47      4.37 o 
 -10   2   7        3.91        7.15      4.07 o 
  -9   2   7        0.06        4.47      2.79 o 
  -8   2   7        1.98        5.55      2.43 o 
  -7   2   7       14.83       17.82      2.95 o 
  -6   2   7        8.90       10.15      2.72 o 
  -5   2   7      323.33      300.91      9.08 o 
  -4   2   7      141.55      154.35      4.38 o 
  -3   2   7       29.26       17.93      1.79 o 
  -2   2   7      659.60      572.59     11.91 o 
  -1   2   7      180.39      172.38      3.58 o 
   0   2   7      785.96      729.59     11.09 o 
   1   2   7      181.96      160.25      3.51 o 
   2   2   7       24.57       18.86      1.63 o 
   3   2   7      281.36      301.09      5.12 o 
   4   2   7      137.16      127.35      3.20 o 
   5   2   7      147.80      140.87      4.18 o 
   6   2   7       56.46       57.45      3.29 o 
   7   2   7       16.15        9.81      2.32 o 
   8   2   7        5.94        5.56      1.94 o 
   9   2   7       12.44       12.22      7.09 o 
  10   2   7       14.25        9.65      4.63 o 
  -9   3   7        0.25        1.50      4.63 o 
  -8   3   7        2.81        5.22      3.27 o 
  -7   3   7       92.95       95.04      7.67 o 
  -6   3   7      106.95      109.81      7.07 o 
  -5   3   7       16.48       10.45      4.77 o 
  -4   3   7       65.00       74.49      4.35 o 
  -3   3   7       33.21       39.61      2.21 o 
  -2   3   7      404.28      482.30      8.02 o 
  -1   3   7       29.92       41.67      4.48 o 
   0   3   7      169.03      148.81      3.69 o 
   1   3   7       32.74       29.06      1.99 o 
   2   3   7      300.82      352.86      5.99 o 
   3   3   7      145.34      155.26      3.46 o 
   4   3   7      160.98      145.36      3.30 o 
   5   3   7       74.93       69.77      2.56 o 
   6   3   7       10.83       11.30      2.44 o 
   7   3   7        6.58        5.76      1.94 o 
   8   3   7        1.88        3.30      1.90 o 
   9   3   7        7.97        8.03      3.94 o 
  10   3   7        0.03       -2.28      3.59 o 
  11   3   7       23.52       26.83      7.58 o 
  -8   4   7      103.67      102.82      7.55 o 
  -7   4   7       43.54       35.40      4.24 o 
  -6   4   7      147.82      149.12      6.57 o 
  -5   4   7      205.25      214.55      7.48 o 
  -4   4   7       44.11       40.01      3.54 o 
  -3   4   7        0.04        0.24      1.05 o 
  -2   4   7       72.16       63.91      2.71 o 
  -1   4   7     1327.35     1264.82     26.82 o 
   0   4   7       73.18       60.32      2.87 o 
   1   4   7     1372.57     1371.30     16.60 o 
   2   4   7      151.48      143.65      3.14 o 
   3   4   7      912.74      905.07     12.83 o 
   4   4   7      477.32      458.13      7.73 o 
   5   4   7      145.06      174.56      3.90 o 
   6   4   7       44.68       46.28      3.06 o 
   7   4   7      134.97      122.04      4.43 o 
   8   4   7       32.55       41.56      3.09 o 
   9   4   7       29.09       40.08      5.84 o 
  10   4   7       29.54       36.07      5.92 o 
  11   4   7        1.56        2.14      7.75 o 
  -8   5   7        3.59        8.79      5.69 o 
  -7   5   7        7.77       11.53      3.74 o 
  -6   5   7       57.60       59.43      7.28 o 
  -5   5   7      171.97      159.10      6.54 o 
  -4   5   7       51.30       55.37      4.10 o 
  -3   5   7      362.20      319.44      8.22 o 
  -2   5   7        2.56        2.80      1.35 o 
  -1   5   7        5.53        6.19      1.68 o 
   0   5   7      137.36      159.40      4.06 o 
   1   5   7       35.31       33.38      2.33 o 
   2   5   7      503.28      516.93      6.87 o 
   3   5   7       23.20       29.77      1.68 o 
   4   5   7      941.52      994.77     12.08 o 
   5   5   7      388.09      419.59      6.74 o 
   6   5   7       45.17       63.04      3.51 o 
   7   5   7        8.72        9.75      2.06 o 
   8   5   7       24.64       22.06      2.59 o 
   9   5   7        0.56        0.12      1.71 o 
  10   5   7        0.05        0.30      4.21 o 
  11   5   7       20.29       31.09      5.70 o 
  -8   6   7        6.02        1.63      5.68 o 
  -7   6   7       54.88       46.91      9.00 o 
  -6   6   7       71.39       41.85      5.39 o 
  -5   6   7      160.40      168.59      8.87 o 
  -4   6   7      173.45      159.79      6.77 o 
  -3   6   7       46.40       48.91      3.52 o 
  -2   6   7        0.43        0.64      1.26 o 
  -1   6   7      134.95      104.08      6.34 o 
   0   6   7       82.98       88.58      2.51 o 
   1   6   7        0.42        1.18      1.22 o 
   2   6   7      121.41      113.86      3.47 o 
   3   6   7      162.11      165.70      3.20 o 
   4   6   7      251.98      243.23      4.40 o 
   5   6   7       12.90       27.21      2.07 o 
   6   6   7        7.20        4.79      1.87 o 
   7   6   7      201.73      160.52      5.07 o 
   8   6   7        9.75       12.57      2.38 o 
   9   6   7        2.45        3.91      2.01 o 
  10   6   7       31.97       36.34      5.04 o 
  11   6   7       13.11       15.44      6.90 o 
  -8   7   7        8.82       16.42      7.34 o 
  -7   7   7        0.24       -1.08      4.95 o 
  -6   7   7       92.29       90.29     11.71 o 
  -5   7   7       43.92       41.75      6.37 o 
  -4   7   7        8.21       12.98      2.39 o 
  -3   7   7       10.20       16.68      2.52 o 
  -2   7   7       61.35       59.84      4.72 o 
  -1   7   7      107.10      124.09      7.13 o 
   0   7   7       14.21       22.84      1.88 o 
   1   7   7       11.15       10.32      1.64 o 
   2   7   7       69.52       70.00      2.33 o 
   3   7   7       18.28       42.50      2.00 o 
   4   7   7      556.89      581.55      8.63 o 
   5   7   7       41.53       45.03      2.48 o 
   6   7   7      411.55      375.74      6.45 o 
   7   7   7       39.73       43.20      3.24 o 
   8   7   7       12.46       14.27      3.03 o 
   9   7   7       14.17       17.18      2.59 o 
  10   7   7       39.78       55.68      5.90 o 
  11   7   7        5.48        4.19      4.21 o 
  -8   8   7        6.65        4.82      3.91 o 
  -7   8   7       11.09        8.48      3.12 o 
  -6   8   7       11.52       11.23      3.04 o 
  -5   8   7        0.34        3.47      2.60 o 
  -4   8   7       78.23       88.05      5.13 o 
  -3   8   7      298.92      267.87      8.19 o 
  -2   8   7        0.28        1.21      2.34 o 
  -1   8   7        0.22        0.99      1.06 o 
   0   8   7      370.31      401.86      7.61 o 
   1   8   7      201.91      195.25      5.10 o 
   2   8   7      136.76      131.43      3.92 o 
   3   8   7       17.67       17.64      1.58 o 
   4   8   7      403.14      397.87      6.56 o 
   5   8   7      104.01      107.41      3.82 o 
   6   8   7        0.71       -0.74      1.38 o 
   7   8   7        7.53       13.29      2.40 o 
   8   8   7        1.60        5.00      2.18 o 
   9   8   7        5.15        8.60      2.40 o 
  10   8   7       11.07       14.30      3.63 o 
  11   8   7        8.62        7.48      4.10 o 
  -8   9   7        0.00        6.42      3.62 o 
  -7   9   7       15.82       20.11      9.74 o 
  -6   9   7        4.39        4.25      3.12 o 
  -5   9   7        1.38        1.28      2.78 o 
  -4   9   7       86.67      101.77      9.24 o 
  -3   9   7       61.30       57.00      5.13 o 
  -2   9   7       60.90       72.77      8.05 o 
  -1   9   7       21.69       26.81      3.46 o 
   0   9   7       66.81       66.86      3.34 o 
   1   9   7      306.94      314.84      7.90 o 
   2   9   7       35.88       42.83      2.75 o 
   3   9   7      216.64      208.27      4.61 o 
   4   9   7      519.51      492.27      7.41 o 
   5   9   7        4.16        5.81      1.64 o 
   6   9   7      127.29      151.08      4.12 o 
   7   9   7       14.42       12.88      2.54 o 
   8   9   7       56.29       52.74      4.87 o 
   9   9   7        7.25       10.37      2.64 o 
  10   9   7       13.39        8.38      2.50 o 
  11   9   7        6.53        3.34      4.41 o 
  -7  10   7       46.40       49.29      5.99 o 
  -6  10   7        0.34        7.25      3.77 o 
  -5  10   7        0.34        0.12      2.92 o 
  -4  10   7       24.42       32.67      6.22 o 
  -3  10   7       25.82       18.85      3.16 o 
  -2  10   7        9.32        7.21      2.62 o 
  -1  10   7        0.62       21.73      3.29 o 
   0  10   7      305.66      263.79      6.13 o 
   1  10   7       45.74       72.97      4.82 o 
   2  10   7       18.55       19.03      2.57 o 
   3  10   7      311.55      312.46      5.89 o 
   4  10   7        5.17        5.60      1.75 o 
   5  10   7        3.41        2.26      1.74 o 
   6  10   7        4.39        6.81      1.89 o 
   7  10   7      116.92      130.09      5.29 o 
   8  10   7        0.80        0.05      2.08 o 
   9  10   7       22.64       26.64      3.28 o 
  10  10   7        4.24        3.13      2.96 o 
  -6  11   7        1.04        4.61      5.71 o 
  -5  11   7        0.92        0.17      3.37 o 
  -4  11   7        6.10        3.88      4.45 o 
  -3  11   7        6.45       11.56      9.74 o 
  -2  11   7        8.47        5.32      2.69 o 
  -1  11   7       33.44       33.95      4.92 o 
   0  11   7       21.92       21.76      2.58 o 
   1  11   7      193.96      164.73      5.03 o 
   2  11   7       63.22       56.43      3.59 o 
   3  11   7      602.75      608.79     10.33 o 
   4  11   7       15.25       34.50      2.65 o 
   5  11   7       27.49       31.45      3.09 o 
   6  11   7       39.74       45.31      3.08 o 
   7  11   7        5.35        8.60      2.61 o 
   8  11   7       16.69       13.61      3.09 o 
   9  11   7        6.85        5.89      2.78 o 
  10  11   7        3.04        6.15      4.23 o 
  -6  12   7        0.81        1.96      3.99 o 
  -5  12   7       11.59        7.80      4.26 o 
  -4  12   7        9.72       15.55      4.52 o 
  -3  12   7        0.20       -0.62      3.41 o 
  -2  12   7        9.70       12.07      3.89 o 
  -1  12   7       33.52       31.70      4.16 o 
   0  12   7      163.91      166.69      5.09 o 
   1  12   7      124.50      130.07      4.99 o 
   2  12   7      168.73      202.52      5.92 o 
   3  12   7       47.28       37.19      3.33 o 
   4  12   7       28.69       25.11      2.57 o 
   5  12   7        0.93       -2.12      2.12 o 
   6  12   7        6.66        7.23      2.21 o 
   7  12   7       11.27        6.23      2.72 o 
   8  12   7       50.82       44.54      4.32 o 
   9  12   7        0.00        1.85      2.87 o 
  10  12   7        7.36        5.49      4.47 o 
  -5  13   7        0.00        0.11      4.76 o 
  -4  13   7        2.42       -1.21      4.14 o 
  -3  13   7        6.21        5.49      4.08 o 
  -2  13   7        0.01       -0.94      3.90 o 
  -1  13   7       20.25       19.86      5.09 o 
   0  13   7        0.50       -0.55      1.95 o 
   1  13   7        0.00        4.98      2.27 o 
   2  13   7       19.02       23.70      3.27 o 
   3  13   7       15.28        7.20      2.44 o 
   4  13   7       74.99       72.77      4.06 o 
   5  13   7        0.65       -0.25      2.30 o 
   6  13   7        6.29        7.45      2.50 o 
   7  13   7       96.72       91.97      7.71 o 
   8  13   7        0.50        3.06      3.36 o 
   9  13   7        3.71       -0.62      2.76 o 
  -4  14   7        2.62        3.65      4.34 o 
  -3  14   7        0.23        1.10      4.04 o 
  -2  14   7        4.66       10.32      4.25 o 
  -1  14   7        6.12       13.16      4.59 o 
   0  14   7       16.91       16.17      4.89 o 
   1  14   7        3.77        5.47      3.94 o 
   2  14   7       44.54       43.68      3.67 o 
   3  14   7       40.86       50.57      4.90 o 
   4  14   7       20.50       24.82      4.28 o 
   5  14   7       10.12       10.25      2.98 o 
   6  14   7        7.46       11.42      2.85 o 
   7  14   7       15.37       20.07      3.63 o 
   8  14   7        1.11       -0.47      4.34 o 
   9  14   7        8.81        5.31      3.76 o 
  -3  15   7        0.07       -1.09      4.31 o 
  -2  15   7        4.40       10.71      4.66 o 
  -1  15   7       11.34       10.62      4.86 o 
   0  15   7        0.47        0.63      3.62 o 
   1  15   7       19.01       14.73      3.09 o 
   2  15   7       10.18        6.05      2.67 o 
   3  15   7        1.55        6.10      2.96 o 
   4  15   7       97.09      107.12      7.13 o 
   5  15   7       26.49       28.41      4.55 o 
   6  15   7       17.08       17.59      3.54 o 
   7  15   7        6.60        3.59      4.11 o 
   8  15   7        3.52        3.35      3.41 o 
  -1  16   7        3.20        0.69      4.47 o 
   0  16   7        0.08        3.21      4.67 o 
   1  16   7        0.10        1.32      2.79 o 
   2  16   7       21.79       20.77      4.29 o 
   3  16   7       50.16       44.82      4.56 o 
   4  16   7        0.78        1.85      4.97 o 
   5  16   7        0.04       -2.99      3.53 o 
   6  16   7       10.27        7.94      3.05 o 
   7  16   7        0.51       -2.41      3.01 o 
   1  17   7        0.11        1.42      2.87 o 
   2  17   7        0.05        3.23      3.60 o 
   3  17   7        0.01        0.50      3.31 o 
   4  17   7        7.09        4.19      4.05 o 
   5  17   7        2.01        2.92      4.03 o 
  -5 -11   8       30.65       38.94      4.83 o 
  -4 -11   8        4.88       -0.60      3.30 o 
  -3 -11   8        5.47       14.52      3.91 o 
  -2 -11   8        6.04        6.44      3.11 o 
  -1 -11   8        6.71        3.99      2.92 o 
   0 -11   8        0.57       -3.44      3.98 o 
  -6 -10   8       19.42       16.14      3.18 o 
  -5 -10   8        5.13        6.90      4.62 o 
  -4 -10   8       10.07        1.79      5.34 o 
  -3 -10   8        5.26        5.81      3.92 o 
  -2 -10   8       17.63       13.99      3.21 o 
  -1 -10   8        0.05       -2.47      2.47 o 
   0 -10   8        3.42        4.78      3.75 o 
   1 -10   8        0.92       -3.60      3.60 o 
   2 -10   8        1.78       -1.33      3.73 o 
  -7  -9   8       22.05       23.22      3.73 o 
  -6  -9   8       50.27       47.31      3.63 o 
  -5  -9   8        0.19        1.28      2.27 o 
  -4  -9   8        0.61        3.60      3.14 o 
  -3  -9   8        1.62        2.46      2.94 o 
  -2  -9   8       14.81       17.30      2.84 o 
  -1  -9   8       26.93       23.48      3.79 o 
   0  -9   8        8.07       11.72      3.66 o 
   1  -9   8        3.29        7.64      4.25 o 
   2  -9   8       18.86       21.89      5.01 o 
   3  -9   8        0.66        2.59      3.81 o 
  -8  -8   8        9.65       20.44      5.33 o 
  -7  -8   8        2.61       -2.82      2.82 o 
  -6  -8   8        7.44        7.70      2.28 o 
  -5  -8   8        6.26        3.04      2.15 o 
  -4  -8   8       66.71       76.64      4.40 o 
  -3  -8   8        6.10        3.01      2.85 o 
  -2  -8   8       13.09       20.93      3.05 o 
  -1  -8   8        7.26        5.54      2.56 o 
   0  -8   8       21.11       23.21      3.29 o 
   1  -8   8        4.31        2.84      2.59 o 
   2  -8   8        0.11        7.91      3.73 o 
   3  -8   8        5.87        1.57      3.49 o 
   4  -8   8        0.00       -3.32      3.32 o 
  -9  -7   8        2.33        3.53      7.72 o 
  -8  -7   8       12.94       22.16      6.93 o 
  -7  -7   8        0.10       -2.70      2.70 o 
  -6  -7   8        4.52        3.35      1.71 o 
  -5  -7   8        8.06        7.07      2.03 o 
  -4  -7   8        4.17       -0.79      1.74 o 
  -3  -7   8        5.02        4.52      1.90 o 
  -2  -7   8       41.14       50.96      3.72 o 
  -1  -7   8        5.10        3.83      2.36 o 
   0  -7   8        0.94       -0.13      2.67 o 
   1  -7   8       22.60       34.39      3.44 o 
   2  -7   8        0.35        0.34      3.13 o 
   3  -7   8        6.89       -2.94      2.94 o 
   4  -7   8        5.03       12.42      4.06 o 
   5  -7   8        1.11        5.56      3.09 o 
  -9  -6   8        1.09        4.64      3.35 o 
  -8  -6   8       19.75       20.59      4.11 o 
  -7  -6   8       24.53       33.26      3.99 o 
  -6  -6   8        1.75        5.35      2.57 o 
  -5  -6   8        1.67       -0.49      1.61 o 
  -4  -6   8      117.09      109.17      4.20 o 
  -3  -6   8       27.75       28.56      2.55 o 
  -2  -6   8       45.34       38.80      2.51 o 
  -1  -6   8      261.30      269.40      7.49 o 
   0  -6   8        1.90        1.87      2.24 o 
   1  -6   8        0.04        4.10      2.23 o 
   2  -6   8       13.94       16.87      2.87 o 
   3  -6   8       11.54       14.48      4.09 o 
   4  -6   8        0.01       -2.88      2.98 o 
   5  -6   8       12.93       14.39      3.55 o 
   6  -6   8       29.13       35.88      8.56 o 
 -10  -5   8        2.61        7.00      3.49 o 
  -9  -5   8       35.39       39.63      4.45 o 
  -8  -5   8        0.33        5.40      3.03 o 
  -7  -5   8        0.83       -1.17      3.25 o 
  -6  -5   8        0.86       -0.41      2.04 o 
  -5  -5   8      297.88      260.25      8.47 o 
  -4  -5   8      278.23      290.04      6.27 o 
  -3  -5   8        0.27        1.35      1.59 o 
  -2  -5   8        4.14        3.23      1.68 o 
  -1  -5   8        2.01        3.26      1.47 o 
   0  -5   8        5.29        6.29      3.79 o 
   1  -5   8       18.04       19.05      3.11 o 
   2  -5   8        0.32        3.39      2.12 o 
   3  -5   8       35.91       34.60      4.07 o 
   4  -5   8       16.39       11.23      5.71 o 
   5  -5   8        9.47       10.71      3.01 o 
   6  -5   8       29.88       34.34      4.45 o 
   7  -5   8       65.23       71.59     11.02 o 
 -10  -4   8        0.29        1.83      3.04 o 
  -9  -4   8        4.76        4.69      2.70 o 
  -8  -4   8       12.45        5.11      2.64 o 
  -7  -4   8        7.00        2.95      3.33 o 
  -6  -4   8        2.32        2.33      2.33 o 
  -5  -4   8        1.23        5.51      2.43 o 
  -4  -4   8       68.73       65.32      3.32 o 
  -3  -4   8       78.56       83.99      3.60 o 
  -2  -4   8      120.34      112.09      4.67 o 
  -1  -4   8        8.80       19.35      3.72 o 
   0  -4   8      122.80      136.41      4.07 o 
   1  -4   8      402.44      360.70      8.54 o 
   2  -4   8      193.02      182.09      4.82 o 
   3  -4   8        5.04        4.98      2.56 o 
   4  -4   8        9.10       14.57      3.11 o 
   5  -4   8       10.79        5.39      2.72 o 
   6  -4   8       16.15       24.14      3.93 o 
   7  -4   8        1.21        5.62      6.35 o 
   8  -4   8        3.35       14.40      7.51 o 
 -10  -3   8        1.16       -0.14      2.58 o 
  -9  -3   8       20.27       14.24      3.21 o 
  -8  -3   8       25.76       32.75      3.61 o 
  -7  -3   8       35.42       32.83      3.98 o 
  -6  -3   8       15.32       16.20      3.11 o 
  -5  -3   8      592.87      596.22     15.04 o 
  -4  -3   8      153.41      149.11      4.73 o 
  -3  -3   8       43.97       45.84      3.39 o 
  -2  -3   8      129.34      127.48      4.53 o 
  -1  -3   8        0.01        1.35      1.53 o 
   0  -3   8      159.41      163.40      4.34 o 
   1  -3   8       50.81       63.28      2.71 o 
   2  -3   8       10.41        9.45      2.09 o 
   3  -3   8       32.74       33.75      2.63 o 
   4  -3   8        3.67        5.93      3.83 o 
   5  -3   8        1.79       -0.84      2.23 o 
   6  -3   8        2.81        1.66      2.79 o 
   7  -3   8        0.19        2.92      2.40 o 
   8  -3   8        4.14       -3.58      6.07 o 
 -10  -2   8       16.95       20.61      3.50 o 
  -9  -2   8        1.56        3.81      2.53 o 
  -8  -2   8       32.43       31.19      3.57 o 
  -7  -2   8       18.66       15.46      2.67 o 
  -6  -2   8        0.69        3.25      2.11 o 
  -5  -2   8       27.78       24.98      3.18 o 
  -4  -2   8        9.72       12.37      3.17 o 
  -3  -2   8      131.01      158.77      4.62 o 
  -2  -2   8        0.87        1.82      1.98 o 
  -1  -2   8      114.72      109.97      3.71 o 
   0  -2   8      276.85      305.14      6.04 o 
   1  -2   8       35.90       39.31      2.94 o 
   2  -2   8       31.22       23.89      2.08 o 
   3  -2   8        9.03       15.35      2.21 o 
   4  -2   8        6.81        7.39      4.14 o 
   5  -2   8        0.00        0.17      2.11 o 
   6  -2   8        9.37       17.08      3.61 o 
   7  -2   8       43.50       40.88      4.55 o 
   8  -2   8        8.27       -2.03      5.93 o 
   9  -2   8       18.37       26.85      7.91 o 
 -10  -1   8       19.84       20.49      3.65 o 
  -9  -1   8       12.80        5.13      2.38 o 
  -8  -1   8        0.45       -0.99      1.90 o 
  -7  -1   8       18.02       19.16      2.78 o 
  -6  -1   8        3.63        0.16      1.68 o 
  -5  -1   8        8.33       14.08      2.95 o 
  -4  -1   8        3.51       14.59      3.37 o 
  -3  -1   8      364.24      368.86      7.13 o 
  -2  -1   8      106.78       92.80      3.74 o 
  -1  -1   8       19.73       17.73      1.96 o 
   0  -1   8      190.71      196.53      4.42 o 
   1  -1   8      122.45      128.05      3.39 o 
   2  -1   8       79.51       77.03      2.92 o 
   3  -1   8       83.77       72.81      4.97 o 
   4  -1   8      105.32      108.40      5.69 o 
   5  -1   8       76.99       92.22      5.00 o 
   6  -1   8        6.00        5.69      2.91 o 
   7  -1   8        2.84        1.86      2.54 o 
   8  -1   8        0.04       -1.88      4.87 o 
   9  -1   8        0.64       -1.34      5.43 o 
 -10   0   8        3.97        4.57      2.87 o 
  -9   0   8        1.99        3.33      2.23 o 
  -8   0   8       31.24       32.01      3.19 o 
  -7   0   8      186.59      156.72      5.54 o 
  -6   0   8       10.59        6.61      2.64 o 
  -5   0   8       61.16       64.44      7.03 o 
  -4   0   8       65.84       83.91      5.45 o 
  -2   0   8       36.46       45.66      2.25 o 
  -1   0   8        3.88        2.03      1.13 o 
   0   0   8      382.44      359.77      5.74 o 
   1   0   8        2.06        6.13      1.48 o 
   2   0   8        0.20       -1.05      1.13 o 
   3   0   8      187.40      194.61      4.54 o 
   4   0   8       30.60       30.53      2.22 o 
   5   0   8      243.72      230.13      7.35 o 
   6   0   8       20.07       15.62      4.32 o 
   7   0   8       10.08       15.77      5.68 o 
   8   0   8        1.14        7.27      5.71 o 
   9   0   8       44.51       46.06      8.69 o 
 -10   1   8       12.12        8.65      2.86 o 
  -9   1   8        6.21        9.91      2.64 o 
  -8   1   8       79.87       93.40      4.52 o 
  -7   1   8        6.56        6.41      1.97 o 
  -6   1   8       22.49       29.46      2.92 o 
  -5   1   8        9.67        3.71      1.94 o 
  -4   1   8      379.95      386.83     14.01 o 
  -2   1   8      475.40      478.51      9.99 o 
  -1   1   8       48.59       41.78      2.30 o 
   0   1   8       94.05      120.25      4.22 o 
   1   1   8     1775.77     1654.58     21.47 o 
   2   1   8      144.85      131.23      4.07 o 
   3   1   8       16.94       19.00      1.78 o 
   4   1   8      728.88      738.70     11.08 o 
   5   1   8       13.88       18.00      4.76 o 
   6   1   8        1.18        1.51      2.12 o 
   7   1   8      107.55      104.17      5.38 o 
   8   1   8        1.64       -0.51      3.52 o 
   9   1   8        0.02       -3.83      3.83 o 
  10   1   8       16.37        9.08      9.49 o 
 -10   2   8       26.37       29.17      5.89 o 
  -9   2   8       12.32       12.04      4.51 o 
  -8   2   8        0.57        0.24      2.98 o 
  -7   2   8       20.20       16.07      4.02 o 
  -6   2   8       32.01       35.77      3.12 o 
  -5   2   8        0.18       -0.30      1.50 o 
  -4   2   8       40.58       36.11      3.19 o 
  -3   2   8        1.22        1.75      1.94 o 
  -1   2   8      839.17      829.67     11.25 o 
   0   2   8      361.07      358.64      6.59 o 
   1   2   8       76.72       82.27      2.93 o 
   2   2   8       34.71       44.42      2.39 o 
   3   2   8        0.90        2.19      2.30 o 
   4   2   8       20.98       33.55      2.77 o 
   5   2   8      279.25      290.37      5.66 o 
   6   2   8        1.84       -0.54      1.93 o 
   7   2   8       13.30       13.37      2.50 o 
   8   2   8       25.86       24.78      3.06 o 
   9   2   8        0.16       -2.20      3.83 o 
  10   2   8        5.11        8.99      4.79 o 
  -9   3   8       11.40       19.83      4.75 o 
  -8   3   8       25.42       32.43      4.48 o 
  -7   3   8        6.06       10.36      3.79 o 
  -6   3   8        0.21       -0.37      6.74 o 
  -5   3   8        8.42       11.14      1.96 o 
  -4   3   8     1487.80     1398.96     23.80 o 
  -3   3   8      230.12      214.65      5.47 o 
  -2   3   8       57.42       49.21      5.05 o 
  -1   3   8      144.57      167.11      3.22 o 
   0   3   8      122.46      140.83      4.16 o 
   1   3   8      150.14      152.12      3.66 o 
   2   3   8      398.55      422.49      7.06 o 
   3   3   8      776.93      775.53     12.67 o 
   4   3   8      269.43      246.66      5.24 o 
   5   3   8       12.99       10.49      1.75 o 
   6   3   8        0.29        1.01      1.84 o 
   7   3   8       28.41       29.24      2.83 o 
   8   3   8        0.06        0.02      3.24 o 
   9   3   8       24.21       33.84      9.98 o 
  10   3   8        7.29        2.99      4.32 o 
  -9   4   8        0.17        4.24      7.59 o 
  -8   4   8        3.60        3.81      2.99 o 
  -7   4   8       36.61       34.86      5.37 o 
  -6   4   8       32.68       37.22      5.32 o 
  -5   4   8        5.37        6.21      3.04 o 
  -4   4   8        1.55        1.57      1.79 o 
  -3   4   8      410.74      372.14      9.56 o 
  -2   4   8      260.35      217.62      7.83 o 
  -1   4   8      105.20       98.37      4.37 o 
   0   4   8       99.37      105.82      2.70 o 
   1   4   8      264.94      271.33      4.71 o 
   2   4   8        2.80        2.11      1.33 o 
   3   4   8      228.34      220.17      4.83 o 
   4   4   8      313.90      312.08      5.57 o 
   5   4   8       95.81       97.33      3.32 o 
   6   4   8       92.23       84.57      3.92 o 
   7   4   8       89.46       87.81      4.19 o 
   8   4   8        6.87        7.71      2.37 o 
   9   4   8        9.74        7.37      2.40 o 
  10   4   8       12.18       16.20      4.99 o 
  -8   5   8        0.02       -2.14      2.42 o 
  -7   5   8        5.55        8.69      3.94 o 
  -6   5   8        1.20        3.10      2.93 o 
  -5   5   8       83.45       94.58      7.77 o 
  -4   5   8       17.94       24.16      2.76 o 
  -3   5   8        0.96       -1.75      1.75 o 
  -2   5   8        2.85        3.52      3.38 o 
  -1   5   8       15.93       18.32      2.12 o 
   0   5   8        2.39        3.50      1.25 o 
   1   5   8       38.38       38.51      2.84 o 
   2   5   8       26.57       20.06      1.51 o 
   3   5   8        5.75        8.61      1.46 o 
   4   5   8       20.76       23.24      1.94 o 
   5   5   8       96.53      103.50      3.80 o 
   6   5   8        0.88        3.80      1.88 o 
   7   5   8       48.23       40.08      3.14 o 
   8   5   8        1.83        3.17      2.01 o 
   9   5   8       34.55       32.07      3.19 o 
  10   5   8       55.24       62.09     11.38 o 
  -8   6   8        5.07        4.51      6.17 o 
  -7   6   8      145.83      155.09     17.92 o 
  -6   6   8       23.44       36.24      5.41 o 
  -5   6   8        7.95        3.33      1.91 o 
  -4   6   8       71.33       88.24     10.47 o 
  -3   6   8      458.13      465.11     11.50 o 
  -2   6   8      178.70      241.76      8.79 o 
  -1   6   8        8.31       10.02      3.08 o 
   0   6   8     1739.86     1664.42     21.56 o 
   1   6   8      176.99      209.01      6.84 o 
   2   6   8      333.23      361.25      7.49 o 
   3   6   8       22.01       24.84      1.72 o 
   4   6   8       14.99       19.62      1.85 o 
   5   6   8      455.98      456.85      7.39 o 
   6   6   8       33.19       44.44      2.56 o 
   7   6   8       58.36       44.84      3.32 o 
   8   6   8       26.02       24.08      2.84 o 
   9   6   8        7.09        7.87      2.69 o 
  10   6   8       19.64       19.11      4.88 o 
  11   6   8       14.34       26.78      5.69 o 
  -8   7   8        0.66        4.28      6.15 o 
  -7   7   8       25.40       14.15      6.82 o 
  -6   7   8       47.85       51.19      6.67 o 
  -5   7   8       10.34        8.96      4.06 o 
  -4   7   8      331.05      333.16      9.30 o 
  -3   7   8       92.92       95.31      6.42 o 
  -2   7   8      238.76      236.50      7.63 o 
  -1   7   8        0.10        0.76      1.03 o 
   0   7   8      251.94      258.64      5.67 o 
   1   7   8      516.63      506.09      9.19 o 
   2   7   8        7.48        5.00      1.62 o 
   3   7   8       19.98       19.35      1.75 o 
   4   7   8       23.81       28.36      1.88 o 
   5   7   8        6.22       15.21      1.93 o 
   6   7   8        6.44       12.18      1.80 o 
   7   7   8       92.48       91.72      4.51 o 
   8   7   8       10.98        8.90      2.36 o 
   9   7   8        8.51        7.81      2.52 o 
  10   7   8       71.83       59.44      5.11 o 
  11   7   8        0.06       -3.41      3.90 o 
  -8   8   8       22.90       21.82      3.86 o 
  -7   8   8        2.63        0.94      2.79 o 
  -6   8   8        7.59        8.96      3.01 o 
  -5   8   8        7.00        7.12      2.49 o 
  -4   8   8        0.32       -0.49      2.05 o 
  -3   8   8      193.20      196.27      7.01 o 
  -2   8   8        9.83        4.09      2.37 o 
  -1   8   8      414.69      360.37     10.11 o 
   0   8   8      327.13      313.23      6.59 o 
   1   8   8      295.14      276.64      7.25 o 
   2   8   8        2.21        0.08      1.58 o 
   3   8   8       27.82       30.12      3.74 o 
   4   8   8      172.32      165.95      3.79 o 
   5   8   8        1.63       -0.34      1.45 o 
   6   8   8        5.29        9.51      1.78 o 
   7   8   8       90.06       90.48      4.53 o 
   8   8   8        1.78       -0.05      1.96 o 
   9   8   8       10.77       14.81      2.82 o 
  10   8   8        5.87        6.67      2.47 o 
  -7   9   8       15.58        9.65      3.83 o 
  -6   9   8       44.41       51.24      6.19 o 
  -5   9   8        7.75        8.68      3.55 o 
  -4   9   8       30.43       36.21      3.85 o 
  -3   9   8       41.71       32.10      3.70 o 
  -2   9   8        2.56       -1.08      2.09 o 
  -1   9   8      303.16      290.33      9.14 o 
   0   9   8      340.25      343.71      7.06 o 
   1   9   8       45.22       46.18      3.14 o 
   2   9   8       19.56       19.36      2.27 o 
   3   9   8       82.43       81.94      3.68 o 
   4   9   8        6.70        7.45      2.24 o 
   5   9   8       51.09       45.40      2.85 o 
   6   9   8       56.58       52.87      2.89 o 
   7   9   8       12.78       17.74      2.69 o 
   8   9   8        8.99        5.60      2.23 o 
   9   9   8        0.46        3.50      2.39 o 
  10   9   8        0.64       -2.45      2.57 o 
  -7  10   8        4.97        3.16      3.89 o 
  -6  10   8        3.20        0.71      3.54 o 
  -5  10   8       15.19       12.78      3.85 o 
  -4  10   8       20.45       14.54      3.91 o 
  -3  10   8        0.05       -0.62      2.23 o 
  -2  10   8       31.03       35.60      4.01 o 
  -1  10   8      428.42      423.68     11.85 o 
   0  10   8       88.47       89.24      3.79 o 
   1  10   8       93.03       87.86      4.08 o 
   2  10   8      142.24      159.63      5.59 o 
   3  10   8       62.32       58.41      3.25 o 
   4  10   8       83.29       82.51      3.39 o 
   5  10   8        2.38        3.05      3.01 o 
   6  10   8        0.01        2.14      1.83 o 
   7  10   8        0.78        1.32      2.41 o 
   8  10   8       19.73       26.66      3.53 o 
   9  10   8       24.66       28.01      4.31 o 
  10  10   8       15.07       17.02      3.16 o 
  -6  11   8        0.48        2.47      3.99 o 
  -5  11   8        0.40        0.95      3.58 o 
  -4  11   8       22.39       20.54      7.55 o 
  -3  11   8        0.69       13.42      3.92 o 
  -2  11   8       10.50        8.46      5.50 o 
  -1  11   8       24.99       27.22      3.84 o 
   0  11   8       26.84       35.17      5.10 o 
   1  11   8       26.58       36.23      3.03 o 
   2  11   8        1.84        3.93      2.69 o 
   3  11   8      496.99      495.81      9.99 o 
   4  11   8      102.59      112.47      4.24 o 
   5  11   8       20.99       25.85      2.94 o 
   6  11   8       50.77       54.22      3.68 o 
   7  11   8       62.83       65.91      5.56 o 
   8  11   8        0.86       -0.43      2.50 o 
   9  11   8       25.43       25.72      3.82 o 
  10  11   8        4.59        5.37      3.84 o 
  -6  12   8        0.00       -0.63      3.99 o 
  -5  12   8        4.01       12.66      4.56 o 
  -4  12   8        6.83        3.22      3.78 o 
  -3  12   8       26.25       28.55      5.01 o 
  -2  12   8       27.72       27.88      5.06 o 
  -1  12   8        0.11       -1.40      2.49 o 
   0  12   8       17.03       15.72      2.53 o 
   1  12   8      191.26      188.59      5.65 o 
   2  12   8       17.61       19.18      3.00 o 
   3  12   8       29.71       35.81      3.24 o 
   4  12   8       59.98       60.05      4.46 o 
   5  12   8        7.47       12.13      2.67 o 
   6  12   8       30.74       34.91      4.43 o 
   7  12   8        7.25        4.14      2.55 o 
   8  12   8        0.00        1.40      3.16 o 
   9  12   8        1.07        0.73      3.31 o 
  10  12   8        0.18        1.68      3.60 o 
  -5  13   8        0.73       -4.99      4.99 o 
  -4  13   8        0.90        2.39      6.41 o 
  -3  13   8        5.88        9.96      4.38 o 
  -2  13   8        0.74        0.61      3.72 o 
  -1  13   8       19.23       22.89      4.89 o 
   0  13   8        2.01       -0.95      1.97 o 
   1  13   8       51.62       59.72      4.37 o 
   2  13   8       47.21       50.06      3.72 o 
   3  13   8        8.55        6.04      2.42 o 
   4  13   8       42.27       56.65      8.22 o 
   5  13   8       23.46       21.57      3.15 o 
   6  13   8       46.50       44.29      3.69 o 
   7  13   8        0.01        3.34      2.43 o 
   8  13   8       26.06       20.95      4.34 o 
   9  13   8        2.72        4.38      3.62 o 
  -4  14   8       24.74       33.82      6.07 o 
  -3  14   8        0.15        1.82      4.00 o 
  -2  14   8        4.78        1.53      3.91 o 
  -1  14   8       26.05       34.80      5.95 o 
   0  14   8        1.67        5.08      3.89 o 
   1  14   8       22.31       14.41      2.72 o 
   2  14   8       21.82       23.01      3.05 o 
   3  14   8        2.68        6.81      2.54 o 
   4  14   8       17.90       18.80      4.01 o 
   5  14   8       61.07       63.28      4.17 o 
   6  14   8        0.28       -2.48      2.48 o 
   7  14   8        1.46       -1.81      2.36 o 
   8  14   8        0.94       -3.17      3.17 o 
   9  14   8       11.59        6.74      3.84 o 
  -2  15   8        2.19       -4.39      4.84 o 
  -1  15   8        0.43       -0.16      3.87 o 
   0  15   8        5.04        9.16      6.71 o 
   1  15   8        8.90        4.54      2.76 o 
   2  15   8        4.64        5.64      2.61 o 
   3  15   8       90.13       80.05      5.44 o 
   4  15   8       19.90       16.68      4.30 o 
   5  15   8        2.23        8.32      4.56 o 
   6  15   8        5.81        0.62      3.48 o 
   7  15   8       32.70       32.00      3.61 o 
   8  15   8        6.93        6.43      3.92 o 
  -1  16   8        2.12       -0.44      4.47 o 
   0  16   8        3.58       -2.19      4.15 o 
   1  16   8        1.14       -0.44      2.76 o 
   2  16   8       12.76       16.95      4.00 o 
   3  16   8        0.12        2.13      3.15 o 
   4  16   8       36.31       37.85      5.28 o 
   5  16   8        9.67       13.44      4.51 o 
   6  16   8        4.39        5.79      3.20 o 
   7  16   8        0.00       -3.04      3.04 o 
   1  17   8        5.40        4.33      3.08 o 
   2  17   8        2.62        1.89      3.52 o 
   3  17   8        0.15        2.45      3.49 o 
   4  17   8        2.52       -3.79      3.79 o 
   5  17   8        0.22       -3.21      3.90 o 
  -5 -10   9       22.25       22.22      5.81 o 
  -4 -10   9        0.00        0.51      3.15 o 
  -3 -10   9        0.79        2.50      3.46 o 
  -2 -10   9        1.50        0.42      3.53 o 
  -1 -10   9        0.26       -2.64      2.64 o 
   0 -10   9        2.29        2.54      5.25 o 
  -6  -9   9        0.00        0.63      2.22 o 
  -5  -9   9        4.29        5.09      3.20 o 
  -4  -9   9        4.29        8.02      3.49 o 
  -3  -9   9        0.01        2.97      3.09 o 
  -2  -9   9       10.39        5.98      3.55 o 
  -1  -9   9       33.13       37.93      3.69 o 
   0  -9   9       13.32       13.01      3.16 o 
   1  -9   9        2.92        3.44      6.56 o 
   2  -9   9        0.34        2.29      4.21 o 
  -7  -8   9       36.89       46.74      7.27 o 
  -6  -8   9        0.24        2.94      2.14 o 
  -5  -8   9        0.78       -1.88      2.11 o 
  -4  -8   9        3.40        3.12      2.94 o 
  -3  -8   9        1.27        3.35      3.13 o 
  -2  -8   9       19.53       15.32      4.16 o 
  -1  -8   9       26.70       35.69      3.87 o 
   0  -8   9        2.35        1.67      2.65 o 
   1  -8   9        0.46       -4.70      6.46 o 
   2  -8   9        0.54        0.13      3.71 o 
   3  -8   9        0.60        3.60      3.90 o 
  -8  -7   9       88.55      112.74      9.73 o 
  -7  -7   9       19.94       16.50      3.64 o 
  -6  -7   9        0.02        0.63      1.57 o 
  -5  -7   9        0.46        1.63      1.92 o 
  -4  -7   9       57.03       60.02      3.65 o 
  -3  -7   9        5.28        5.45      2.23 o 
  -2  -7   9        1.68        3.23      2.80 o 
  -1  -7   9        8.67        8.35      3.11 o 
   0  -7   9        2.43        1.15      2.51 o 
   1  -7   9        4.08        3.22      2.40 o 
   2  -7   9       15.55       27.66      7.36 o 
   3  -7   9        5.48       -0.96      3.74 o 
   4  -7   9       14.75       15.33      6.10 o 
   5  -7   9       31.28       43.18      6.85 o 
  -9  -6   9        0.06       -0.09      3.14 o 
  -8  -6   9       50.14       53.78      5.89 o 
  -7  -6   9       37.59       30.34      3.97 o 
  -6  -6   9       31.41       29.95      3.80 o 
  -5  -6   9        3.33        3.85      1.80 o 
  -4  -6   9        3.74        6.96      1.92 o 
  -3  -6   9        5.89        2.55      1.80 o 
  -2  -6   9       21.97       29.26      2.93 o 
  -1  -6   9        6.89        2.88      2.80 o 
   0  -6   9        1.11        4.74      2.77 o 
   1  -6   9        1.18        0.04      2.19 o 
   2  -6   9       57.13       67.81      4.75 o 
   3  -6   9       18.87       10.40      4.06 o 
   4  -6   9        5.91        7.87      4.30 o 
   5  -6   9        0.21        1.41      3.49 o 
  -9  -5   9        0.02       -2.15      2.62 o 
  -8  -5   9        3.11        1.32      2.78 o 
  -7  -5   9        8.29        8.50      2.85 o 
  -6  -5   9       11.77        9.55      2.81 o 
  -5  -5   9        0.08        3.87      1.71 o 
  -4  -5   9       30.30       41.35      2.92 o 
  -3  -5   9        0.18       -0.60      1.62 o 
  -2  -5   9        4.38        6.44      1.84 o 
  -1  -5   9       96.55      113.39      5.40 o 
   0  -5   9        2.39        1.83      2.52 o 
   1  -5   9        8.00       11.71      2.67 o 
   2  -5   9       18.26       12.53      2.68 o 
   3  -5   9        3.07        0.67      3.13 o 
   4  -5   9        9.23        5.56      3.37 o 
   5  -5   9       17.77       12.65      3.46 o 
   6  -5   9        5.27        7.54      3.64 o 
  -9  -4   9       11.83       11.71      3.31 o 
  -8  -4   9        9.76       13.82      3.14 o 
  -7  -4   9       39.63       29.33      4.90 o 
  -6  -4   9      253.09      261.55      9.61 o 
  -5  -4   9        2.58        2.81      2.51 o 
  -4  -4   9       21.44       14.80      2.07 o 
  -3  -4   9       56.77       57.89      3.21 o 
  -2  -4   9      123.95      123.22      4.08 o 
  -1  -4   9       15.21       27.46      2.39 o 
   0  -4   9       70.68       73.89      4.34 o 
   1  -4   9        3.43        3.03      2.19 o 
   2  -4   9       82.80       95.38      4.35 o 
   3  -4   9        0.06       -1.04      2.88 o 
   4  -4   9       20.53       14.92      3.39 o 
   5  -4   9       60.30       61.33      5.16 o 
   6  -4   9        9.97       13.11      3.80 o 
   7  -4   9        0.53        2.55      2.62 o 
  -9  -3   9       27.11       32.52      4.05 o 
  -8  -3   9       14.32       12.47      2.89 o 
  -7  -3   9       35.49       41.75      4.67 o 
  -6  -3   9       19.65        8.83      3.70 o 
  -5  -3   9       61.74       68.15      5.27 o 
  -4  -3   9       21.11       11.75      2.06 o 
  -3  -3   9      172.71      163.08      5.14 o 
  -2  -3   9      139.68      171.54      5.39 o 
  -1  -3   9        5.81        7.04      1.73 o 
   0  -3   9      370.63      341.11      6.80 o 
   1  -3   9        0.17        3.64      1.95 o 
   2  -3   9        1.90        8.14      2.14 o 
   3  -3   9        0.13        0.71      1.80 o 
   4  -3   9       29.76       35.74      4.07 o 
   5  -3   9       17.11       13.77      3.06 o 
   6  -3   9       13.35       13.27      3.81 o 
   7  -3   9        1.77        1.52      2.94 o 
   8  -3   9        4.01        8.37      7.00 o 
 -10  -2   9        0.23        4.40      3.25 o 
  -9  -2   9       86.52       73.41      6.13 o 
  -8  -2   9        8.86        7.76      2.67 o 
  -7  -2   9       67.99       61.01      4.44 o 
  -6  -2   9       13.91       12.66      3.41 o 
  -5  -2   9       21.01       18.36      3.12 o 
  -4  -2   9       28.28       34.09      4.55 o 
  -3  -2   9       30.31       39.60      3.17 o 
  -2  -2   9       56.86       50.06      3.31 o 
  -1  -2   9       54.65       44.48      2.90 o 
   0  -2   9       10.13        4.32      1.72 o 
   1  -2   9       80.80       97.19      3.45 o 
   2  -2   9       92.62      108.95      4.62 o 
   3  -2   9        0.67        6.87      1.96 o 
   4  -2   9       19.59       13.30      3.08 o 
   5  -2   9        2.22        1.11      2.44 o 
   6  -2   9       14.10       14.20      4.96 o 
   7  -2   9       42.31       43.40      4.90 o 
   8  -2   9        0.17       -2.07      5.71 o 
 -10  -1   9        8.32        9.18      3.37 o 
  -9  -1   9        0.14        2.29      2.83 o 
  -8  -1   9        0.62        0.04      2.46 o 
  -7  -1   9       12.25       17.11      2.72 o 
  -6  -1   9        0.38        1.22      1.94 o 
  -5  -1   9        6.06        2.97      2.42 o 
  -4  -1   9      128.84      132.65      7.57 o 
  -3  -1   9       50.32       52.99      3.45 o 
  -2  -1   9       56.02       43.30      3.05 o 
  -1  -1   9      245.45      237.40      6.24 o 
   0  -1   9     1221.60     1124.02     15.65 o 
   1  -1   9        4.22        6.48      1.68 o 
   2  -1   9       56.52       67.19      3.20 o 
   3  -1   9        0.07       -1.55      1.55 o 
   4  -1   9      103.16      103.32      4.26 o 
   5  -1   9       26.95       23.09      3.39 o 
   6  -1   9       13.24       13.31      3.52 o 
   7  -1   9       11.24        7.82      3.24 o 
   8  -1   9        4.13        6.58      6.29 o 
 -10   0   9        0.21        2.25      2.89 o 
  -9   0   9       29.54       32.87      4.18 o 
  -8   0   9       23.39       21.73      3.45 o 
  -7   0   9        5.15        0.66      2.18 o 
  -6   0   9      227.23      219.15     10.68 o 
  -5   0   9        6.62       11.26      2.49 o 
  -4   0   9        0.04        1.41      2.25 o 
  -3   0   9      211.74      168.29      7.67 o 
  -2   0   9        0.01        1.11      1.59 o 
  -1   0   9      383.83      373.85      9.54 o 
   0   0   9       77.42       88.80      3.27 o 
   1   0   9       48.75       47.47      2.91 o 
   2   0   9       30.49       20.85      1.96 o 
   3   0   9        0.01        1.40      1.59 o 
   4   0   9        9.76       10.37      2.27 o 
   5   0   9       14.67       18.32      3.70 o 
   6   0   9       20.38       28.16      7.32 o 
   7   0   9       26.07       28.14      4.57 o 
   8   0   9        0.77       -1.22      2.38 o 
   9   0   9        1.21       -5.13      5.13 o 
 -10   1   9        6.27        9.19      3.13 o 
  -9   1   9       82.90       95.95      7.93 o 
  -8   1   9       27.41       30.37      3.57 o 
  -7   1   9       89.26       95.78      5.99 o 
  -6   1   9       30.12       31.25      3.87 o 
  -5   1   9       17.50        5.44      2.57 o 
  -4   1   9      186.67      192.84      6.43 o 
  -3   1   9       17.43       23.59      6.29 o 
  -2   1   9        6.75        4.97      1.57 o 
  -1   1   9       76.24       80.78      4.41 o 
   0   1   9        2.18       -1.05      1.68 o 
   1   1   9       73.70       85.91      3.52 o 
   2   1   9      150.90      151.38      4.60 o 
   3   1   9        5.05        6.26      2.28 o 
   4   1   9      574.90      581.51      9.47 o 
   5   1   9        9.59        3.16      5.40 o 
   6   1   9        4.34        1.89      4.16 o 
   7   1   9       48.39       47.32      6.29 o 
   8   1   9       12.29       13.21      3.28 o 
   9   1   9        0.89       -4.64      5.13 o 
  -9   2   9       11.35       15.76      2.96 o 
  -8   2   9       10.58       12.76      2.88 o 
  -7   2   9        3.41        2.08      3.14 o 
  -6   2   9       11.95       11.07      2.69 o 
  -5   2   9       99.19       88.31      5.44 o 
  -4   2   9      474.78      432.02     13.15 o 
  -3   2   9      143.20      127.71      7.01 o 
  -1   2   9       56.72       37.12      2.65 o 
   0   2   9        0.16        0.08      1.39 o 
   1   2   9      196.98      213.55      5.19 o 
   2   2   9      890.35      856.03     12.49 o 
   3   2   9      218.47      238.40      5.39 o 
   4   2   9      129.89      127.41      3.92 o 
   5   2   9        0.25        0.22      2.16 o 
   6   2   9       48.30       50.77      5.13 o 
   7   2   9       68.77       65.11      5.05 o 
   8   2   9        4.23        5.07      3.50 o 
   9   2   9        1.11       -4.30      4.30 o 
  10   2   9        0.25       -4.34      4.34 o 
  -9   3   9       34.98       37.24      6.37 o 
  -8   3   9        0.04        0.28      3.29 o 
  -7   3   9       40.93       48.68      6.35 o 
  -6   3   9      120.63      129.29      6.61 o 
  -5   3   9       25.54       32.75      3.23 o 
  -4   3   9      107.02       94.74      8.14 o 
  -3   3   9      127.66      113.66      5.33 o 
  -2   3   9        6.39        0.43      0.84 o 
  -1   3   9       75.52       79.93      3.12 o 
   0   3   9       22.13       19.05      2.20 o 
   1   3   9       15.74       18.03      2.03 o 
   2   3   9       22.71       28.67      2.21 o 
   3   3   9       75.33       83.27      3.86 o 
   4   3   9      155.27      157.98      4.96 o 
   5   3   9        1.03        0.19      1.94 o 
   6   3   9       80.37       90.60      4.95 o 
   7   3   9       41.83       49.36      4.52 o 
   8   3   9       22.36       24.64      3.20 o 
   9   3   9       21.06       24.48      2.91 o 
  10   3   9        2.80       -1.81      7.96 o 
  -9   4   9       30.59       33.60      5.95 o 
  -8   4   9        6.93        7.40      3.35 o 
  -7   4   9      102.45      127.27      9.84 o 
  -6   4   9       30.18       35.14      3.64 o 
  -5   4   9       79.98      103.49      4.83 o 
  -4   4   9      512.49      501.86     13.81 o 
  -3   4   9       14.61       28.63      3.20 o 
  -1   4   9      383.60      394.51      7.78 o 
   0   4   9        0.01       -0.44      1.03 o 
   1   4   9       78.42       86.18      3.47 o 
   2   4   9      103.92      106.37      3.78 o 
   3   4   9       62.22       74.49      3.69 o 
   4   4   9        1.67        2.60      1.67 o 
   5   4   9      326.73      325.90      6.46 o 
   6   4   9        7.46        7.94      2.48 o 
   7   4   9        0.15        4.00      2.13 o 
   8   4   9        5.04        6.49      2.45 o 
   9   4   9       19.56       18.22      2.93 o 
  10   4   9        6.09        1.77      4.49 o 
  -8   5   9        9.76        9.20      3.39 o 
  -7   5   9       42.03       45.33      6.33 o 
  -6   5   9        2.02        7.54      3.68 o 
  -5   5   9       39.63       44.80      6.26 o 
  -4   5   9       81.72       83.74      4.60 o 
  -3   5   9       11.24        8.50      2.45 o 
  -2   5   9      125.74      115.31      6.11 o 
  -1   5   9       86.67       79.89      8.98 o 
   0   5   9       32.54       43.25      2.88 o 
   1   5   9       60.42       62.87      2.88 o 
   2   5   9        9.55       13.05      2.04 o 
   3   5   9      612.40      588.26      8.67 o 
   4   5   9       10.13       10.95      1.97 o 
   5   5   9      104.66       95.78      3.63 o 
   6   5   9      357.97      319.49      7.41 o 
   7   5   9       72.27       70.58      4.10 o 
   8   5   9       14.72       15.76      2.62 o 
   9   5   9        2.98        6.90      2.59 o 
  10   5   9        4.60        4.40      5.13 o 
  -8   6   9       12.84       -5.30      5.30 o 
  -7   6   9        6.37        7.50      7.69 o 
  -6   6   9        1.85        1.23      2.02 o 
  -5   6   9        5.68       15.77      2.96 o 
  -4   6   9      147.28      157.39      6.07 o 
  -3   6   9       67.99       51.96      4.35 o 
  -2   6   9       87.58       83.35      4.95 o 
  -1   6   9       34.63       38.18      4.88 o 
   0   6   9     1154.21     1117.06     18.66 o 
   1   6   9      176.20      164.16      4.98 o 
   2   6   9      232.77      222.30      5.05 o 
   3   6   9       84.12      104.42      4.10 o 
   4   6   9       25.86       37.04      2.37 o 
   5   6   9       26.91       34.60      2.52 o 
   6   6   9       28.08       22.21      2.09 o 
   7   6   9       33.06       29.72      3.07 o 
   8   6   9        0.28       -1.88      2.02 o 
   9   6   9       27.80       25.47      3.06 o 
  10   6   9       32.72       27.81      6.93 o 
  -8   7   9        0.14       -5.72      5.72 o 
  -7   7   9       19.79       10.54      6.42 o 
  -6   7   9       47.34       49.71      6.94 o 
  -5   7   9        8.55        6.52      2.44 o 
  -4   7   9       43.60       48.57      4.03 o 
  -3   7   9        0.64       -0.69      2.01 o 
  -2   7   9      147.45      128.54      5.75 o 
  -1   7   9       23.45       28.54      3.39 o 
   0   7   9       65.21       51.75      3.78 o 
   1   7   9       27.46       25.87      3.27 o 
   2   7   9       32.80       36.64      4.90 o 
   3   7   9       58.16       63.59      3.19 o 
   4   7   9        8.75       17.30      3.72 o 
   5   7   9      271.96      214.11      4.92 o 
   6   7   9       13.66        9.28      1.85 o 
   7   7   9       81.20       75.16      4.24 o 
   8   7   9       26.60       34.67      3.27 o 
   9   7   9       11.02        9.78      2.64 o 
  10   7   9        0.45       -1.04      2.45 o 
  -8   8   9       45.61       48.53      4.89 o 
  -7   8   9       10.43       16.25      5.42 o 
  -6   8   9        8.06       17.35      3.11 o 
  -5   8   9        0.47        0.36      2.35 o 
  -4   8   9       23.33       20.39      3.97 o 
  -3   8   9       27.84       34.92      4.01 o 
  -2   8   9       92.90       93.12      5.44 o 
  -1   8   9       21.85       15.70      3.86 o 
   0   8   9        8.32        6.08      2.47 o 
   1   8   9       17.25       28.72      2.66 o 
   2   8   9      372.13      337.44      6.67 o 
   3   8   9      132.83      126.47      4.11 o 
   4   8   9      231.07      229.44      5.40 o 
   5   8   9       75.96       88.98      4.18 o 
   6   8   9      431.29      397.65      8.30 o 
   7   8   9       14.09       12.89      2.56 o 
   8   8   9        2.30        2.75      2.19 o 
   9   8   9        1.84        0.14      2.23 o 
  10   8   9       43.53       46.80      3.88 o 
  -7   9   9        0.70       -0.93      3.64 o 
  -6   9   9        0.13        1.43      3.28 o 
  -5   9   9       11.32        8.71      4.23 o 
  -4   9   9        0.22       -0.01      2.32 o 
  -3   9   9       36.12       39.21      4.07 o 
  -2   9   9       69.08       82.24      5.46 o 
  -1   9   9        4.65        3.65      2.49 o 
   0   9   9       31.24       34.46      2.97 o 
   1   9   9       39.98       41.71      3.11 o 
   2   9   9      200.76      203.24      5.70 o 
   3   9   9       38.50       49.56      3.10 o 
   4   9   9      216.09      200.30      5.15 o 
   5   9   9       62.84       53.01      3.49 o 
   6   9   9        9.98       16.82      3.90 o 
   7   9   9      114.03      108.27      6.66 o 
   8   9   9        7.83        2.23      4.97 o 
   9   9   9        0.86       -2.52      2.52 o 
  10   9   9        1.53        4.16      2.95 o 
  -7  10   9        0.62       -1.15      3.75 o 
  -6  10   9        4.28        5.92      3.76 o 
  -5  10   9        1.33       -0.26      3.14 o 
  -4  10   9       18.45       21.91      3.53 o 
  -3  10   9        0.22        2.31      2.50 o 
  -2  10   9        6.48        3.67      2.58 o 
  -1  10   9       21.58       26.77      4.46 o 
   0  10   9      246.38      245.51      6.58 o 
   1  10   9       92.42      100.09      4.32 o 
   2  10   9      493.70      498.55      9.83 o 
   3  10   9       14.80       17.04      2.32 o 
   4  10   9       46.05       45.26      3.44 o 
   5  10   9        2.29        2.12      2.41 o 
   6  10   9        8.18        9.87      2.40 o 
   7  10   9        0.39        0.56      2.71 o 
   8  10   9       17.07       15.49      4.19 o 
   9  10   9       27.24       31.19      4.63 o 
  10  10   9        4.16        4.35      3.53 o 
  -6  11   9        2.94       -1.09      3.78 o 
  -5  11   9       20.12       32.30      5.33 o 
  -4  11   9       12.58       14.86      4.20 o 
  -3  11   9       56.62       57.67      5.10 o 
  -2  11   9        0.07       -1.50      2.41 o 
  -1  11   9      212.13      201.39      8.06 o 
   0  11   9      167.48      170.55      5.37 o 
   1  11   9       26.05       23.89      2.74 o 
   2  11   9        9.90       13.24      2.44 o 
   3  11   9        2.63        3.38      2.17 o 
   4  11   9       99.92       94.43      5.28 o 
   5  11   9       55.66       56.03      3.77 o 
   6  11   9       40.17       40.14      3.41 o 
   7  11   9       20.48       29.14      3.27 o 
   8  11   9        4.36        6.23      3.30 o 
   9  11   9        0.12        1.37      3.23 o 
  10  11   9        2.05       -3.40      3.40 o 
  -5  12   9        0.01       -0.62      3.89 o 
  -4  12   9        0.05       -2.22      3.69 o 
  -3  12   9        0.05        0.64      4.38 o 
  -2  12   9       78.52       89.71      6.32 o 
  -1  12   9        3.15        1.19      2.65 o 
   0  12   9       15.64       18.69      2.75 o 
   1  12   9      163.88      180.56      5.60 o 
   2  12   9      123.48      119.98      4.92 o 
   3  12   9       75.45       87.21      4.62 o 
   4  12   9       30.84       29.45      6.99 o 
   5  12   9        2.40        2.98      2.34 o 
   6  12   9        2.99        2.48      2.38 o 
   7  12   9        2.95        0.69      2.25 o 
   8  12   9       18.31       20.07      4.37 o 
   9  12   9        1.26        2.15      3.50 o 
  -4  13   9        1.71        4.93      4.76 o 
  -3  13   9        3.79        6.03      4.98 o 
  -2  13   9       52.22       65.38      7.10 o 
  -1  13   9        0.84        1.92      2.99 o 
   0  13   9        1.46        0.83      2.99 o 
   1  13   9       10.12        9.39      3.29 o 
   2  13   9      210.77      174.57      5.71 o 
   3  13   9       41.75       40.73      3.63 o 
   4  13   9        7.92        5.64      4.41 o 
   5  13   9        0.56       -1.00      2.54 o 
   6  13   9        1.71        3.60      2.51 o 
   7  13   9       14.18       14.30      3.38 o 
   8  13   9      107.17       87.10      6.78 o 
   9  13   9        0.07       -3.14      3.14 o 
  -3  14   9        0.85        1.49      7.34 o 
  -2  14   9        0.00        9.73      4.56 o 
  -1  14   9        7.87        9.76      4.44 o 
   0  14   9      128.19      121.63      7.84 o 
   1  14   9       15.13       15.34      2.76 o 
   2  14   9        4.74        7.37      2.55 o 
   3  14   9        0.58       -0.32      2.26 o 
   4  14   9        0.57        8.08      3.72 o 
   5  14   9        8.07       11.34      4.03 o 
   6  14   9       62.54       50.84      4.07 o 
   7  14   9       16.95       17.75      4.01 o 
   8  14   9       10.25        5.22      4.05 o 
  -2  15   9       17.00       15.04      5.19 o 
  -1  15   9        0.19        0.96      4.16 o 
   0  15   9        6.36        1.57      5.41 o 
   1  15   9        6.26        7.11      2.66 o 
   2  15   9        0.84        3.55      2.52 o 
   3  15   9        0.11        4.97      3.63 o 
   4  15   9        7.35       10.15      6.33 o 
   5  15   9       29.74       28.44      4.86 o 
   6  15   9       43.23       44.65      4.65 o 
   7  15   9        2.90       -0.45      2.63 o 
  -1  16   9        0.32        1.91      4.48 o 
   0  16   9        1.57       -0.11      4.87 o 
   1  16   9        8.35        8.79      6.11 o 
   2  16   9        0.02        1.45      2.63 o 
   3  16   9       22.04       31.07      4.17 o 
   4  16   9        0.82        2.00      4.52 o 
   5  16   9        4.21       13.08      4.46 o 
   6  16   9       12.70       11.25      3.57 o 
   2  17   9        0.46       -3.17      3.17 o 
   3  17   9       12.45       17.67      4.54 o 
   4  17   9        0.55        2.89      3.91 o 
  -5  -9  10        1.24       -2.75      3.00 o 
  -4  -9  10        1.72        2.88      3.31 o 
  -3  -9  10       27.28       23.47      4.48 o 
  -2  -9  10        5.00       12.37      3.89 o 
  -1  -9  10        1.73        0.18      3.09 o 
   0  -9  10       10.04        9.85      5.76 o 
  -6  -8  10        0.21        0.21      1.98 o 
  -5  -8  10       10.18        8.02      2.59 o 
  -4  -8  10       12.97       13.21      3.63 o 
  -3  -8  10       44.13       52.89      5.23 o 
  -2  -8  10       42.10       35.74      4.66 o 
  -1  -8  10       93.93      124.88      6.39 o 
   0  -8  10       11.73        8.93      3.13 o 
   1  -8  10        2.55        3.15      3.74 o 
   2  -8  10       12.81       12.30      8.44 o 
  -7  -7  10        9.11        8.50      3.37 o 
  -6  -7  10        2.50        8.67      2.79 o 
  -5  -7  10        0.80        3.48      2.06 o 
  -4  -7  10        3.91        0.12      1.99 o 
  -3  -7  10       40.16       46.70      7.07 o 
  -2  -7  10       14.87       13.20      3.82 o 
  -1  -7  10        2.96       -0.14      2.35 o 
   0  -7  10       15.44       16.70      4.30 o 
   1  -7  10        2.53        1.38      2.69 o 
   2  -7  10       18.33       13.04      6.04 o 
   3  -7  10       57.13       70.24      8.69 o 
   4  -7  10       40.90       44.24      7.51 o 
  -8  -6  10       30.69       35.83      5.25 o 
  -7  -6  10        0.57       -1.18      2.67 o 
  -6  -6  10       19.17       25.99      3.88 o 
  -5  -6  10        0.07       -0.36      1.79 o 
  -4  -6  10       14.46       15.03      2.34 o 
  -3  -6  10       13.46       11.03      2.20 o 
  -2  -6  10       11.26       11.43      3.33 o 
  -1  -6  10        5.91        2.62      2.55 o 
   0  -6  10        0.65       -2.32      2.32 o 
   1  -6  10       22.20       19.53      4.69 o 
   2  -6  10       17.82       19.69      5.72 o 
   3  -6  10        0.35       -3.24      3.24 o 
   4  -6  10        0.98        3.13      3.63 o 
   5  -6  10        4.04        2.90      4.80 o 
  -8  -5  10       88.27       78.76      6.91 o 
  -7  -5  10       14.89       18.33      3.60 o 
  -6  -5  10        3.52        1.97      3.29 o 
  -5  -5  10       73.42       59.64      3.37 o 
  -4  -5  10        0.02        0.19      1.67 o 
  -3  -5  10        0.67       -0.75      1.69 o 
  -2  -5  10        4.21        6.58      1.89 o 
  -1  -5  10        2.19        6.26      3.23 o 
   0  -5  10        9.23       11.49      3.38 o 
   1  -5  10        9.94       15.32      2.92 o 
   2  -5  10        1.27        3.84      2.40 o 
   3  -5  10       12.03        7.08      8.10 o 
   4  -5  10        1.78       -3.32      3.32 o 
   5  -5  10       33.27       25.45      5.88 o 
  -9  -4  10        0.83        2.66      3.21 o 
  -8  -4  10        0.39        1.89      2.67 o 
  -7  -4  10        7.72        8.34      3.18 o 
  -6  -4  10       25.50       26.22      6.50 o 
  -5  -4  10        9.50       10.11      3.07 o 
  -4  -4  10       53.37       67.23      3.42 o 
  -3  -4  10        1.58        1.71      1.74 o 
  -2  -4  10        1.03        1.82      1.73 o 
  -1  -4  10       12.99       16.34      2.46 o 
   0  -4  10       76.54       58.85      4.43 o 
   1  -4  10      144.49      140.71      5.67 o 
   2  -4  10        2.33        2.97      2.34 o 
   3  -4  10        9.47        1.26      5.39 o 
   4  -4  10       10.13        4.56      3.88 o 
   5  -4  10        0.26        4.10      4.29 o 
   6  -4  10        0.97        3.57      4.31 o 
  -9  -3  10        1.29        2.37      3.06 o 
  -8  -3  10       61.02       54.01      5.40 o 
  -7  -3  10        0.55        2.01      2.67 o 
  -6  -3  10        4.69        4.99      2.84 o 
  -5  -3  10      235.67      237.42      8.89 o 
  -4  -3  10        4.49        5.81      1.96 o 
  -3  -3  10       33.54       35.50      3.10 o 
  -2  -3  10      211.83      202.95      5.67 o 
  -1  -3  10        0.19        0.55      1.77 o 
   0  -3  10       14.91       14.27      2.13 o 
   1  -3  10      191.26      185.77      6.26 o 
   2  -3  10       35.32       28.70      2.98 o 
   3  -3  10       11.68       23.77      3.02 o 
   4  -3  10        0.45        6.82      3.63 o 
   5  -3  10        4.25        6.54      4.03 o 
   6  -3  10        0.57        0.44      3.94 o 
   7  -3  10        1.88       -1.68      7.62 o 
  -9  -2  10       13.34       24.45      4.31 o 
  -8  -2  10       12.54       12.28      3.51 o 
  -7  -2  10      124.00      120.42      6.94 o 
  -6  -2  10        6.16        6.45      2.76 o 
  -5  -2  10        0.09       -2.61      2.61 o 
  -4  -2  10       18.76       21.24      3.96 o 
  -3  -2  10       90.01       78.73      3.91 o 
  -2  -2  10       10.76        8.22      2.13 o 
  -1  -2  10       14.85       11.68      2.35 o 
   0  -2  10      311.73      272.22      6.04 o 
   1  -2  10      121.22      132.19      4.20 o 
   2  -2  10      162.22      145.03      5.40 o 
   3  -2  10       26.72       23.17      2.91 o 
   4  -2  10      148.63      166.26      8.52 o 
   5  -2  10        4.29        4.29      3.25 o 
   6  -2  10        4.87        2.33      3.23 o 
   7  -2  10        0.10        0.73      8.33 o 
  -9  -1  10       64.23       71.22      7.44 o 
  -8  -1  10       11.23       14.58      5.34 o 
  -7  -1  10      100.21      101.99     11.85 o 
  -6  -1  10       24.13       29.61      6.53 o 
  -5  -1  10      129.90      106.08     23.54 o 
  -4  -1  10       89.89       87.77      6.88 o 
  -3  -1  10       77.78       67.55      3.91 o 
  -2  -1  10      307.18      288.82      7.03 o 
  -1  -1  10        5.78        5.21      2.06 o 
   0  -1  10      133.94      133.09      4.38 o 
   1  -1  10      110.22      118.05      3.76 o 
   2  -1  10      189.55      189.88      5.33 o 
   3  -1  10        2.90        1.12      2.05 o 
   4  -1  10        0.38       -1.95      1.95 o 
   5  -1  10        0.62        1.72      3.05 o 
   6  -1  10        1.17        0.26      3.03 o 
   7  -1  10       12.68        4.87      3.49 o 
   8  -1  10        0.02       -2.65      2.65 o 
  -9   0  10        5.26        5.72      3.14 o 
  -8   0  10        2.43        1.19      2.51 o 
  -7   0  10       23.51       29.05      3.72 o 
  -6   0  10       45.58       39.17      4.76 o 
  -5   0  10      119.61       96.33      6.50 o 
  -4   0  10        2.88        5.61      2.72 o 
  -3   0  10       67.43       69.14     10.01 o 
  -2   0  10       31.35       28.35      2.69 o 
  -1   0  10      125.27      124.33      4.52 o 
   0   0  10      392.68      383.25      7.06 o 
   1   0  10        1.29        1.30      1.73 o 
   2   0  10      143.04      146.07      4.27 o 
   3   0  10       47.03       58.83      3.41 o 
   4   0  10        8.92        6.52      2.02 o 
   5   0  10        9.38       10.94      3.58 o 
   6   0  10        0.24        0.89      2.81 o 
   7   0  10        0.77       -0.84      3.47 o 
   8   0  10        9.81        7.65      3.31 o 
  -9   1  10       17.09       24.21      3.85 o 
  -8   1  10       16.32       14.08      3.09 o 
  -7   1  10        4.89        4.11      2.88 o 
  -6   1  10      113.35      111.50     10.04 o 
  -5   1  10       19.37       19.77      5.94 o 
  -4   1  10        3.15        1.61      2.31 o 
  -3   1  10      379.11      380.57     25.05 o 
  -2   1  10      316.99      271.54      8.62 o 
  -1   1  10      278.99      288.94      6.94 o 
   0   1  10       91.59       68.91      3.17 o 
   1   1  10      181.61      186.20      5.08 o 
   2   1  10       74.37       69.07      5.31 o 
   3   1  10      627.76      605.97     10.97 o 
   4   1  10      148.83      153.75      4.38 o 
   5   1  10       62.33       66.06      6.06 o 
   6   1  10       25.19       25.97      6.95 o 
   7   1  10        0.51       -1.51      2.84 o 
   8   1  10        1.50       -2.78      2.78 o 
   9   1  10        9.46        5.15      6.18 o 
  -9   2  10       62.61       69.52      5.21 o 
  -8   2  10        2.13        2.36      2.42 o 
  -7   2  10       14.25       14.64      4.16 o 
  -6   2  10       12.50       14.79      3.32 o 
  -5   2  10      119.42      112.54      8.37 o 
  -4   2  10       13.25       17.19      3.31 o 
  -3   2  10      113.80       93.78     12.01 o 
  -2   2  10      310.06      301.42      6.09 o 
  -1   2  10       92.33       95.89      3.98 o 
   0   2  10      332.22      304.59      7.21 o 
   1   2  10      104.64      102.10      3.95 o 
   2   2  10        0.02        3.50      2.05 o 
   3   2  10       39.44       49.13      6.18 o 
   4   2  10       65.15       60.17      3.15 o 
   5   2  10        0.80       -1.90      1.90 o 
   6   2  10       31.06       31.76      4.59 o 
   7   2  10        2.91        0.00      2.83 o 
   8   2  10        8.44       14.49      5.71 o 
   9   2  10       25.41       28.73      3.67 o 
  -9   3  10        1.30        2.32      2.55 o 
  -8   3  10        0.89        2.27      2.30 o 
  -7   3  10        5.44        7.21      2.77 o 
  -6   3  10       17.80       13.75      3.04 o 
  -5   3  10        3.94       -1.23      2.15 o 
  -4   3  10       40.46       38.32      4.30 o 
  -3   3  10      252.62      215.11      8.71 o 
  -2   3  10      235.35      218.92      8.89 o 
  -1   3  10       11.30       11.20      2.10 o 
   0   3  10      190.96      192.64      6.44 o 
   1   3  10       99.52      101.55      3.89 o 
   2   3  10        3.85        9.68      2.08 o 
   3   3  10     1028.06      990.44     15.81 o 
   4   3  10      116.08      113.43      4.38 o 
   5   3  10       79.63       84.43      3.88 o 
   6   3  10       47.54       42.18      7.43 o 
   7   3  10       79.62       81.01      5.69 o 
   8   3  10        4.49        3.65      3.05 o 
   9   3  10       29.91       31.39      4.93 o 
  -9   4  10       24.85       30.47      8.33 o 
  -8   4  10        5.58        3.45      2.18 o 
  -7   4  10       11.17       11.16      2.78 o 
  -6   4  10       47.43       44.82      3.83 o 
  -5   4  10        6.08        6.57      2.39 o 
  -4   4  10        0.22       -2.00      2.00 o 
  -3   4  10      118.09      122.40      9.20 o 
  -2   4  10        5.65       10.06      2.60 o 
  -1   4  10       33.93       29.94      2.50 o 
   0   4  10      276.68      245.42     12.63 o 
   1   4  10       44.01       57.99      3.22 o 
   2   4  10       48.60       53.37      3.25 o 
   3   4  10      177.12      180.31      5.22 o 
   4   4  10       16.87       17.98      2.66 o 
   5   4  10       70.07       71.93      3.49 o 
   6   4  10      100.98      105.35      5.52 o 
   7   4  10        5.85        8.51      3.05 o 
   8   4  10        8.93        7.70      3.65 o 
   9   4  10        0.04        0.05      3.03 o 
  10   4  10        7.70        5.23      5.91 o 
  -9   5  10       16.29       23.19      7.37 o 
  -8   5  10        0.95        2.44      5.33 o 
  -7   5  10       29.70       32.22      3.41 o 
  -6   5  10       21.36       22.40      3.04 o 
  -5   5  10        0.88        0.28      2.22 o 
  -4   5  10        4.16        2.16      2.27 o 
  -3   5  10      165.99      149.08      8.46 o 
  -2   5  10      350.53      323.75      9.59 o 
  -1   5  10        0.27        2.53      1.38 o 
   0   5  10       20.03       17.51      2.22 o 
   1   5  10      427.37      378.16      8.52 o 
   2   5  10      331.72      327.95      7.08 o 
   3   5  10       28.09       27.13      2.70 o 
   4   5  10       18.70       13.79      2.58 o 
   5   5  10       64.86       55.51      3.34 o 
   6   5  10      200.01      213.55      5.56 o 
   7   5  10        4.98        3.21      2.32 o 
   8   5  10        8.96        5.90      2.59 o 
   9   5  10        0.02       -2.60      2.60 o 
  10   5  10        0.72       -3.56      3.56 o 
  -8   6  10       47.20       57.01      7.67 o 
  -7   6  10        0.41       -0.25      2.16 o 
  -6   6  10        0.15       -2.09      2.09 o 
  -5   6  10       46.87       54.07      6.57 o 
  -4   6  10       12.74        6.97      2.51 o 
  -3   6  10      530.80      534.64     13.50 o 
  -2   6  10      184.49      184.69      6.92 o 
  -1   6  10      144.14      106.99      5.67 o 
   0   6  10        5.23        3.22      1.79 o 
   1   6  10      790.29      746.52     12.66 o 
   2   6  10       10.55        7.94      2.09 o 
   3   6  10      509.10      510.62      9.68 o 
   4   6  10        3.08        2.73      2.11 o 
   5   6  10      253.22      248.87      7.02 o 
   6   6  10       44.15       43.26      3.13 o 
   7   6  10       44.68       50.68      3.79 o 
   8   6  10       41.18       48.96      3.82 o 
   9   6  10        6.22        4.06      3.42 o 
  10   6  10        1.85        0.45      3.19 o 
  -8   7  10        4.03        8.73      7.59 o 
  -7   7  10        0.67        2.75      2.59 o 
  -6   7  10       51.69       51.25      6.36 o 
  -5   7  10       19.26       15.19      3.02 o 
  -4   7  10        4.31        2.65      2.16 o 
  -3   7  10        0.53        1.91      2.25 o 
  -2   7  10       71.29       58.70      4.56 o 
  -1   7  10      168.96      172.39      6.84 o 
   0   7  10       49.03       37.38      2.78 o 
   1   7  10       55.82       39.57      3.01 o 
   2   7  10       24.36       29.43      2.51 o 
   3   7  10        3.85        4.32      1.79 o 
   4   7  10        1.10        2.25      3.25 o 
   5   7  10      226.43      191.20      6.60 o 
   6   7  10        0.36        0.72      2.61 o 
   7   7  10       25.14       23.52      3.91 o 
   8   7  10        2.70        2.25      2.62 o 
   9   7  10      101.32      103.49      5.86 o 
  10   7  10        0.73       -1.64      2.82 o 
  -7   8  10        6.54       10.63      4.31 o 
  -6   8  10        5.41        4.85      2.80 o 
  -5   8  10        1.15        3.05      2.53 o 
  -4   8  10       74.74       66.98      4.91 o 
  -3   8  10        0.01       -0.57      2.40 o 
  -2   8  10      145.43      130.53      7.92 o 
  -1   8  10      367.09      342.12     10.24 o 
   0   8  10        1.07       -0.93      1.75 o 
   1   8  10       19.81       29.69      2.89 o 
   2   8  10       12.94       14.25      2.38 o 
   3   8  10      206.32      187.87      5.14 o 
   4   8  10        0.12        0.95      2.20 o 
   5   8  10        1.01        3.31      2.34 o 
   6   8  10       21.23       25.29      2.80 o 
   7   8  10        1.01        0.74      3.00 o 
   8   8  10      121.03      123.70      6.91 o 
   9   8  10        8.34        4.47      4.68 o 
  10   8  10        0.55        1.04      4.79 o 
  -7   9  10       19.96       24.49      4.57 o 
  -6   9  10        5.12        3.56      3.53 o 
  -5   9  10       20.77       27.10      3.87 o 
  -4   9  10        0.00        0.73      2.52 o 
  -3   9  10        0.08       -1.67      2.30 o 
  -2   9  10       10.23       13.17      3.26 o 
  -1   9  10        5.37       11.22      5.07 o 
   0   9  10      152.28      118.14      4.57 o 
   1   9  10       10.66       12.68      2.31 o 
   2   9  10       20.99       23.02      2.67 o 
   3   9  10        3.97       -0.84      1.71 o 
   4   9  10       84.31       84.00      6.03 o 
   5   9  10        1.18       -0.33      2.32 o 
   6   9  10        0.89        0.92      2.20 o 
   7   9  10       69.86       60.09      5.33 o 
   8   9  10       34.55       31.53      4.60 o 
   9   9  10        1.16        2.07      3.38 o 
  10   9  10        8.99       10.19      4.04 o 
  -6  10  10       30.39       44.50      8.45 o 
  -5  10  10        0.20       -0.55      4.60 o 
  -4  10  10       35.05       36.13      4.20 o 
  -3  10  10       67.81       63.66      5.23 o 
  -2  10  10        2.53        4.61      2.70 o 
  -1  10  10       17.85       32.36      5.06 o 
   0  10  10       11.83       12.06      2.24 o 
   1  10  10       41.95       46.53      3.34 o 
   2  10  10      350.95      325.37      7.79 o 
   3  10  10        3.55        1.21      1.99 o 
   4  10  10       10.04       10.18      2.85 o 
   5  10  10        0.16       -2.18      2.28 o 
   6  10  10        0.17       -2.09      2.09 o 
   7  10  10        9.77       11.74      3.63 o 
   8  10  10       41.49       36.35      4.82 o 
   9  10  10        6.27        7.84      3.72 o 
  10  10  10        0.63       -0.82      3.84 o 
  -6  11  10        1.91        0.50      3.86 o 
  -5  11  10        1.44        1.79      3.80 o 
  -4  11  10       27.82       32.06      5.29 o 
  -3  11  10        1.73        6.19      2.99 o 
  -2  11  10       72.26       71.50      6.78 o 
  -1  11  10        6.11        1.52      2.80 o 
   0  11  10        6.05        9.48      2.00 o 
   1  11  10        2.39        1.73      2.12 o 
   2  11  10        0.00       -0.66      2.02 o 
   3  11  10        0.33        1.99      2.15 o 
   4  11  10       42.34       47.27      4.11 o 
   5  11  10       18.49       15.60      3.03 o 
   6  11  10       49.41       40.97      4.26 o 
   7  11  10        2.35        4.50      2.44 o 
   8  11  10        8.58        2.95      3.39 o 
   9  11  10       39.44       24.13      4.60 o 
  -5  12  10       57.07       60.97      7.07 o 
  -4  12  10        0.13        2.99      3.90 o 
  -3  12  10        1.41        0.98      3.59 o 
  -2  12  10        0.19       -2.57      2.57 o 
  -1  12  10        0.41        3.71      3.02 o 
   0  12  10        0.01        3.01      2.85 o 
   1  12  10       92.73       91.78      4.37 o 
   2  12  10       36.00       37.11      3.40 o 
   3  12  10        5.89        8.24      2.52 o 
   4  12  10       13.85        8.68      3.35 o 
   5  12  10       19.98       23.75      3.46 o 
   6  12  10       26.84       26.06      3.84 o 
   7  12  10       44.33       44.92      5.82 o 
   8  12  10       13.94       18.67      4.37 o 
   9  12  10        0.45       -3.39      3.39 o 
  -4  13  10        5.19        6.35      4.49 o 
  -3  13  10        0.03        6.33      4.03 o 
  -2  13  10        1.29        2.76      3.73 o 
  -1  13  10       92.75       89.60      6.69 o 
   0  13  10        7.80        2.85      2.94 o 
   1  13  10        6.94        9.21      2.47 o 
   2  13  10       13.85       13.32      2.70 o 
   3  13  10       24.91       18.57      2.92 o 
   4  13  10       73.40       71.84      5.90 o 
   5  13  10       30.93       38.51      4.15 o 
   6  13  10        1.29        2.63      2.81 o 
   7  13  10        4.04        5.56      2.74 o 
   8  13  10        0.43        2.10      3.68 o 
  -3  14  10        0.69        6.02      4.23 o 
  -2  14  10       15.19       19.21      5.13 o 
  -1  14  10       34.14       24.89      5.41 o 
   0  14  10        0.00       -2.40      3.00 o 
   1  14  10       14.89       11.89      2.85 o 
   2  14  10        0.45       -1.44      2.32 o 
   3  14  10        3.67        1.11      2.75 o 
   4  14  10        7.31        5.20      5.36 o 
   5  14  10       45.62       48.42      5.44 o 
   6  14  10       17.55       18.25      5.42 o 
   7  14  10       14.73       12.62      3.12 o 
   8  14  10        9.89        2.09      3.80 o 
  -2  15  10        7.14        2.36      4.49 o 
  -1  15  10       12.91       16.22      5.37 o 
   0  15  10        7.93       10.39      4.84 o 
   1  15  10       25.51       20.18      2.97 o 
   2  15  10       22.20       26.11      3.42 o 
   3  15  10        0.18        0.89      2.60 o 
   4  15  10       58.10       55.88      6.30 o 
   5  15  10        0.09       -0.86      3.65 o 
   6  15  10        8.27        3.93      4.44 o 
   7  15  10       18.73       16.31      3.57 o 
   0  16  10        2.45       -3.29      6.02 o 
   1  16  10        5.14        4.13      3.70 o 
   2  16  10       13.10       13.75      3.07 o 
   3  16  10       23.47       26.76      5.36 o 
   4  16  10        5.08       12.78      5.34 o 
   5  16  10       24.70       24.78      4.87 o 
   6  16  10        0.70        0.06      4.06 o 
  -4  -8  11       28.69       27.25      5.56 o 
  -3  -8  11       22.61       18.67      4.17 o 
  -2  -8  11        1.64        4.32      3.55 o 
  -1  -8  11       13.27       10.48      3.98 o 
   0  -8  11        9.25       13.07      6.25 o 
  -6  -7  11        1.14        2.48      3.68 o 
  -5  -7  11        6.81        3.79      2.26 o 
  -4  -7  11       45.28       46.08     11.15 o 
  -3  -7  11       66.10       66.50      6.66 o 
  -2  -7  11        0.09       -0.88      3.15 o 
  -1  -7  11       22.50       26.03      6.26 o 
   0  -7  11        3.01       -0.66      2.74 o 
   1  -7  11       10.23        7.66      3.10 o 
   2  -7  11        8.11        9.41      4.61 o 
  -7  -6  11       12.39       11.47      3.56 o 
  -6  -6  11        0.00        1.11      2.99 o 
  -5  -6  11        0.01        1.57      1.86 o 
  -4  -6  11        2.10        2.48      2.05 o 
  -3  -6  11        2.79        2.65      4.81 o 
  -2  -6  11        6.55        3.78      3.15 o 
  -1  -6  11        7.50        8.36      3.40 o 
   0  -6  11        8.46       11.87      3.72 o 
   1  -6  11        9.35       15.65      3.37 o 
   2  -6  11       78.19       94.47      8.81 o 
   3  -6  11       13.18       11.59      4.57 o 
  -7  -5  11        0.56        1.02      2.87 o 
  -6  -5  11       39.69       38.10      5.07 o 
  -5  -5  11        5.14        4.52      3.04 o 
  -4  -5  11        2.52        2.52      1.91 o 
  -3  -5  11       18.61       23.66      2.66 o 
  -2  -5  11        3.74        7.26      3.14 o 
  -1  -5  11       12.42        4.96      6.83 o 
   0  -5  11        7.89        2.52      2.59 o 
   1  -5  11        2.17        0.58      2.55 o 
   2  -5  11       72.96       97.57      5.31 o 
   3  -5  11        1.62        4.72      4.39 o 
   4  -5  11        0.30       -2.43      3.80 o 
  -8  -4  11       18.04       18.13      4.24 o 
  -7  -4  11        2.38        0.96      2.99 o 
  -6  -4  11       15.94        9.52      3.09 o 
  -5  -4  11        3.87        3.93      2.53 o 
  -4  -4  11        5.62        8.45      1.99 o 
  -3  -4  11        0.31       -0.20      1.70 o 
  -2  -4  11        0.46       -0.78      1.72 o 
  -1  -4  11       13.41       16.98      3.53 o 
   0  -4  11       18.46       11.63      2.76 o 
   1  -4  11       95.16       91.24      5.31 o 
   2  -4  11        2.35        1.61      2.50 o 
   3  -4  11        0.15       -1.74      4.80 o 
   4  -4  11        1.41        2.42      5.14 o 
   5  -4  11       41.32       36.53      7.06 o 
  -8  -3  11        0.55        4.23      3.06 o 
  -7  -3  11        2.71        1.47      2.87 o 
  -6  -3  11       18.43       21.16      4.02 o 
  -5  -3  11        0.00       -0.86      2.45 o 
  -4  -3  11        0.78        5.65      1.87 o 
  -3  -3  11       21.31       27.36      3.00 o 
  -2  -3  11        7.03        7.14      2.17 o 
  -1  -3  11       35.07       38.77      3.24 o 
   0  -3  11        7.34        7.45      3.33 o 
   1  -3  11       11.60       11.32      2.80 o 
   2  -3  11        0.13        1.91      3.55 o 
   3  -3  11        3.01        4.72      2.31 o 
   4  -3  11        3.42       -1.44      3.30 o 
   5  -3  11        3.90       -2.87      3.96 o 
   6  -3  11       28.07       43.19      7.14 o 
  -8  -2  11        0.02        3.22      4.12 o 
  -7  -2  11       70.19       63.10      5.75 o 
  -6  -2  11       11.01       12.59      3.30 o 
  -5  -2  11        0.05        3.87      3.24 o 
  -4  -2  11       13.31       15.96      3.79 o 
  -3  -2  11       11.58       15.28      2.43 o 
  -2  -2  11        0.93        1.32      1.94 o 
  -1  -2  11       85.84       84.45      4.65 o 
   0  -2  11       53.41       46.17      3.42 o 
   1  -2  11        2.22        3.82      2.38 o 
   2  -2  11       23.58       22.53      2.82 o 
   3  -2  11        3.00        0.45      2.30 o 
   4  -2  11        4.08        0.56      3.06 o 
   5  -2  11       18.16       14.34      5.46 o 
   6  -2  11       18.57       18.52      5.49 o 
   7  -2  11        0.95        2.73      4.33 o 
  -9  -1  11        9.12       12.23      3.64 o 
  -8  -1  11       13.88       18.36      3.75 o 
  -7  -1  11        6.79        2.57      2.67 o 
  -6  -1  11        8.57        6.96      2.82 o 
  -5  -1  11        1.89        6.33      3.07 o 
  -4  -1  11       37.34       39.15      5.08 o 
  -3  -1  11        2.58        3.28      3.53 o 
  -2  -1  11        1.59        1.35      1.94 o 
  -1  -1  11       12.38        6.94      2.21 o 
   0  -1  11      108.36      123.68      5.20 o 
   1  -1  11       80.50       87.49      4.54 o 
   2  -1  11       85.67       99.34      5.15 o 
   3  -1  11       33.55       24.74      3.11 o 
   4  -1  11        5.52        5.09      2.39 o 
   5  -1  11        3.33       -1.56      3.99 o 
   6  -1  11        7.66        8.89      4.75 o 
   7  -1  11        7.23       10.63      4.89 o 
  -9   0  11        1.67        1.55      4.01 o 
  -8   0  11       18.94       20.40      3.85 o 
  -7   0  11       92.42       98.07      6.60 o 
  -6   0  11       11.44       15.69      3.71 o 
  -5   0  11       17.88       18.67      4.03 o 
  -4   0  11        1.97        4.90      2.85 o 
  -3   0  11        3.85       -1.06      2.48 o 
  -2   0  11      194.44      168.67      5.28 o 
  -1   0  11        0.07       -1.52      1.80 o 
   0   0  11       26.63       24.40      2.82 o 
   1   0  11      108.64      110.31      4.04 o 
   2   0  11      203.79      204.80      5.73 o 
   3   0  11       90.65       93.66      4.76 o 
   4   0  11       17.37       15.92      2.73 o 
   5   0  11        9.34        3.90      4.35 o 
   6   0  11        1.82        1.04      3.85 o 
   7   0  11        2.31       -3.78      3.78 o 
   8   0  11       12.36       11.65      4.44 o 
  -9   1  11        1.28        0.11      2.83 o 
  -8   1  11       33.18       36.95      4.35 o 
  -7   1  11       64.27       73.50      6.53 o 
  -6   1  11       23.79       27.99      5.63 o 
  -5   1  11        0.52        1.43      2.59 o 
  -4   1  11       24.08       25.83      4.20 o 
  -3   1  11       11.44       12.33      3.64 o 
  -2   1  11      279.99      274.82      6.65 o 
  -1   1  11       18.40       15.01      2.74 o 
   0   1  11        7.01        6.95      1.95 o 
   1   1  11        3.74        1.94      1.75 o 
   2   1  11       26.19       19.72      2.46 o 
   3   1  11       32.18       31.99      2.90 o 
   4   1  11       28.11       21.04      2.85 o 
   5   1  11       19.90       23.92      5.76 o 
   6   1  11        1.72       -2.16      3.59 o 
   7   1  11        5.53        0.13      4.04 o 
   8   1  11       12.94       13.57      4.62 o 
  -9   2  11        3.62        8.77      3.57 o 
  -8   2  11        0.22        1.68      2.73 o 
  -7   2  11       16.83       37.08     12.96 o 
  -6   2  11       31.99       27.56      4.26 o 
  -5   2  11       32.82       33.53      4.62 o 
  -4   2  11        0.13        1.25      2.51 o 
  -3   2  11        2.58       -1.52      3.91 o 
  -2   2  11      386.96      389.70     13.58 o 
  -1   2  11        3.99        6.70      2.12 o 
   0   2  11        9.71        9.60      2.09 o 
   1   2  11       54.47       59.96      3.47 o 
   2   2  11      939.37      947.43     15.47 o 
   3   2  11       34.98       33.18      3.21 o 
   4   2  11        3.59        2.89      2.02 o 
   5   2  11       61.99       69.82      5.08 o 
   6   2  11        1.20        1.72      3.88 o 
   7   2  11        1.38        1.54      3.66 o 
   8   2  11       17.71       14.65      4.94 o 
  -8   3  11       22.49       19.59      3.56 o 
  -7   3  11        3.02        7.61      3.06 o 
  -6   3  11        7.91        4.05      2.90 o 
  -5   3  11        0.51        7.31      9.31 o 
  -4   3  11      162.62      146.06      7.46 o 
  -3   3  11       13.78       12.02      3.31 o 
  -2   3  11       64.44       63.61      5.73 o 
  -1   3  11       34.01       32.27      2.80 o 
   0   3  11        0.70       -0.36      1.70 o 
   1   3  11      475.28      437.90      9.76 o 
   2   3  11      488.17      504.15      9.62 o 
   3   3  11       94.09      100.37      4.94 o 
   4   3  11      282.59      262.12      7.19 o 
   5   3  11        9.84        9.08      2.43 o 
   6   3  11        1.92       -3.06      3.33 o 
   7   3  11        1.48        8.30      4.41 o 
   8   3  11        0.00       -2.13      3.93 o 
   9   3  11        0.44        3.44      3.95 o 
  -8   4  11        1.90        5.76      2.96 o 
  -7   4  11       15.35       16.15      3.58 o 
  -6   4  11       79.20       70.98      5.81 o 
  -5   4  11       54.11       45.54      4.83 o 
  -4   4  11        9.66        8.94      3.06 o 
  -3   4  11      164.76      162.64      7.78 o 
  -2   4  11       59.84       58.97      5.46 o 
  -1   4  11        0.69        4.21      1.85 o 
   0   4  11       77.38       73.68      4.00 o 
   1   4  11      970.54      935.75     16.89 o 
   2   4  11      447.70      425.33      9.08 o 
   3   4  11        0.62        1.19      1.82 o 
   4   4  11        5.42        4.39      2.46 o 
   5   4  11      233.60      229.88      6.80 o 
   6   4  11        0.89        3.75      5.34 o 
   7   4  11        0.79       -0.91      3.55 o 
   8   4  11        0.32       -1.65      4.08 o 
   9   4  11        0.03       -0.46      5.15 o 
  -8   5  11       12.24       12.35      5.77 o 
  -7   5  11       40.36       45.24      9.35 o 
  -6   5  11       17.15       22.17      4.30 o 
  -5   5  11       13.58       12.79      4.89 o 
  -4   5  11       13.98       19.24      3.15 o 
  -3   5  11      132.34      114.23      6.09 o 
  -2   5  11      162.75      139.41     10.78 o 
  -1   5  11      114.98       92.77      4.63 o 
   0   5  11        0.22        4.59      2.12 o 
   1   5  11      123.05      125.61      5.62 o 
   2   5  11       33.32       36.05      3.33 o 
   3   5  11        8.79       10.27      2.19 o 
   4   5  11      490.92      475.73     10.53 o 
   5   5  11        3.94        8.41      2.46 o 
   6   5  11        8.43        9.15      2.59 o 
   7   5  11        1.57        1.65      3.42 o 
   8   5  11       54.53       50.43      7.68 o 
   9   5  11        1.82       -1.39      3.95 o 
  -8   6  11        0.00       -2.30      4.09 o 
  -7   6  11       10.18       11.00      3.44 o 
  -6   6  11        2.34        0.76      2.51 o 
  -5   6  11       16.89       11.87      3.08 o 
  -4   6  11        2.39        4.31      3.33 o 
  -3   6  11      121.56      110.25      5.97 o 
  -2   6  11       79.43       76.94      5.34 o 
  -1   6  11      147.15      143.32      6.27 o 
   0   6  11      272.79      222.57      5.59 o 
   1   6  11       51.66       46.06      3.48 o 
   2   6  11       29.48       32.89      3.29 o 
   3   6  11       32.09       31.56      2.85 o 
   4   6  11      113.03      128.30      5.42 o 
   5   6  11       26.70       27.62      3.24 o 
   6   6  11      121.94      121.50      5.27 o 
   7   6  11        3.36        2.59      3.69 o 
   8   6  11       96.69       91.16      7.81 o 
   9   6  11        0.71        0.26      4.35 o 
  -7   7  11       16.15       21.46      6.84 o 
  -6   7  11       17.52       25.64      3.80 o 
  -5   7  11      119.42      132.86      6.56 o 
  -4   7  11       23.46       21.02      3.29 o 
  -3   7  11      110.44      129.20      6.59 o 
  -2   7  11       32.51       25.47      3.50 o 
  -1   7  11       98.91       96.31      7.31 o 
   0   7  11       45.14       34.64      2.69 o 
   1   7  11      116.62       95.14      4.12 o 
   2   7  11      203.71      169.80      5.17 o 
   3   7  11        0.00        9.85      3.96 o 
   4   7  11        0.35       -1.35      2.17 o 
   5   7  11       22.44       22.04      3.13 o 
   6   7  11       26.75       27.62      4.27 o 
   7   7  11       87.31       90.54      7.92 o 
   8   7  11       14.70       17.44      4.75 o 
   9   7  11       18.48        9.78      4.80 o 
  -7   8  11       17.93       21.18      4.30 o 
  -6   8  11       49.84       51.65      4.77 o 
  -5   8  11        3.76        1.06      4.25 o 
  -4   8  11       23.68       25.40      3.67 o 
  -3   8  11       21.32       18.37      3.20 o 
  -2   8  11        7.32        6.88      2.70 o 
  -1   8  11        8.75       13.56      3.59 o 
   0   8  11       29.40       27.57      2.55 o 
   1   8  11        1.62        1.23      1.76 o 
   2   8  11       60.07       63.97      3.75 o 
   3   8  11       91.79       86.39      3.91 o 
   4   8  11        0.95        1.61      2.31 o 
   5   8  11       16.16       20.37      3.12 o 
   6   8  11        0.88        5.47      2.46 o 
   7   8  11      100.33      110.34      8.77 o 
   8   8  11        7.96        7.42      4.24 o 
   9   8  11        4.34       -0.16      3.80 o 
  -7   9  11        8.34       11.01      5.24 o 
  -6   9  11        0.32        3.85      3.06 o 
  -5   9  11        4.51        6.70      3.39 o 
  -4   9  11        0.01        1.63      2.98 o 
  -3   9  11        4.36        0.22      2.31 o 
  -2   9  11        1.39        0.24      3.02 o 
  -1   9  11        2.93        2.93      2.61 o 
   0   9  11       74.12       82.40      6.08 o 
   1   9  11      222.20      200.31      6.06 o 
   2   9  11       10.41        5.83      2.18 o 
   3   9  11        7.44        4.57      2.21 o 
   4   9  11       57.87       53.64      4.15 o 
   5   9  11       10.03        8.23      2.74 o 
   6   9  11        1.81        1.63      2.50 o 
   7   9  11        0.00        1.95      3.66 o 
   8   9  11       20.97       19.71      4.31 o 
   9   9  11       36.22       29.71      4.71 o 
  -6  10  11       18.39       22.43      4.90 o 
  -5  10  11        0.16       -2.73      2.73 o 
  -4  10  11        0.52        0.62      2.99 o 
  -3  10  11       39.47       44.71      4.59 o 
  -2  10  11        7.41        7.01      2.75 o 
  -1  10  11       30.06       37.44      5.36 o 
   0  10  11        2.01        0.05      1.74 o 
   1  10  11        3.99        3.91      2.17 o 
   2  10  11       20.85       25.65      2.92 o 
   3  10  11       36.78       35.20      3.20 o 
   4  10  11        3.59        0.37      2.44 o 
   5  10  11        4.73       11.14      3.18 o 
   6  10  11       25.35       25.77      3.39 o 
   7  10  11       18.01       15.24      3.28 o 
   8  10  11        0.07       -0.49      3.42 o 
   9  10  11       29.68       31.94      4.88 o 
  -5  11  11        3.06        5.27      4.04 o 
  -4  11  11        2.71        3.47      3.28 o 
  -3  11  11        0.56       -1.93      2.60 o 
  -2  11  11        2.97        4.46      2.88 o 
  -1  11  11        0.01        2.27      3.23 o 
   0  11  11        3.50       -0.18      2.61 o 
   1  11  11        0.49       -1.60      2.12 o 
   2  11  11        0.47        3.38      2.16 o 
   3  11  11        0.64       -0.14      2.20 o 
   4  11  11       14.13        9.90      3.49 o 
   5  11  11        0.04        1.61      2.55 o 
   6  11  11        0.63       -2.25      2.46 o 
   7  11  11      120.87      119.25      5.78 o 
   8  11  11        7.67        1.33      3.51 o 
   9  11  11        4.00        5.33      3.96 o 
  -5  12  11       14.41       25.79      5.45 o 
  -4  12  11       23.82       18.77      4.91 o 
  -3  12  11       10.50       10.28      3.60 o 
  -2  12  11        0.57        0.42      2.88 o 
  -1  12  11       71.30       74.98      9.15 o 
   0  12  11        0.59        2.36      2.75 o 
   1  12  11        0.05       -0.25      2.42 o 
   2  12  11       12.02       13.15      2.66 o 
   3  12  11       17.44       17.50      2.94 o 
   4  12  11       38.84       34.15      4.61 o 
   5  12  11        9.47        9.14      3.84 o 
   6  12  11       68.67       68.61      4.95 o 
   7  12  11        8.73        9.34      4.06 o 
   8  12  11        1.12       -2.06      4.04 o 
  -4  13  11        0.04       -1.44      3.93 o 
  -3  13  11       12.14       18.32      4.98 o 
  -2  13  11        1.01        1.04      3.12 o 
  -1  13  11       38.32       44.60      6.16 o 
   0  13  11       43.76       40.14      4.92 o 
   1  13  11        9.68        8.27      2.44 o 
   2  13  11       28.41       31.88      3.34 o 
   3  13  11        8.05       14.33      3.05 o 
   4  13  11        0.15       -3.51      3.51 o 
   5  13  11       36.50       32.40      4.73 o 
   6  13  11      145.62      156.88      7.05 o 
   7  13  11       13.85        5.19      3.63 o 
   8  13  11        4.16        0.75      3.59 o 
  -3  14  11       22.86       20.89      5.63 o 
  -2  14  11        0.70       -1.91      3.94 o 
  -1  14  11        1.99        1.83      3.34 o 
   0  14  11        5.67        2.83      3.41 o 
   1  14  11        0.81       -0.06      2.28 o 
   2  14  11        2.55        1.47      2.49 o 
   3  14  11        0.16       -1.92      2.47 o 
   4  14  11        4.68        0.05      3.48 o 
   5  14  11        0.81       -0.54      3.75 o 
   6  14  11       65.09       75.03      5.52 o 
   7  14  11        2.43        1.63      2.98 o 
  -2  15  11        7.40        5.84      6.34 o 
  -1  15  11        0.00       -3.82      3.82 o 
   0  15  11       31.53       15.93      8.36 o 
   1  15  11       15.30       16.72      2.72 o 
   2  15  11        0.04        2.14      2.62 o 
   3  15  11       18.44       25.69      4.56 o 
   4  15  11        8.74        4.80      3.81 o 
   5  15  11        3.52       -0.82      4.42 o 
   6  15  11       11.17        8.88      4.61 o 
   7  15  11        0.43       -0.67      5.27 o 
   0  16  11       12.59       14.59      6.06 o 
   1  16  11       18.77       16.89      8.04 o 
   2  16  11       19.29       20.43      3.38 o 
   3  16  11        3.78       -2.68      3.53 o 
   4  16  11        4.37        4.13      5.89 o 
   5  16  11       11.03       14.38      4.50 o 
  -4  -7  12        3.50        8.31      3.61 o 
  -3  -7  12        3.06        2.55      3.39 o 
  -2  -7  12        5.26        6.20      3.59 o 
  -1  -7  12        3.57        5.13      3.61 o 
   0  -7  12        3.35        5.66      3.10 o 
  -5  -6  12       39.67       51.97      6.21 o 
  -4  -6  12        0.10        1.33      2.64 o 
  -3  -6  12        0.02       -0.75      3.14 o 
  -2  -6  12        1.25       -1.82      3.05 o 
  -1  -6  12       13.58       17.55      4.14 o 
   0  -6  12        9.55        4.83      3.04 o 
   1  -6  12        0.75       -0.56      3.85 o 
   2  -6  12        0.01       -3.32      3.32 o 
  -6  -5  12        8.46        7.92      3.31 o 
  -5  -5  12       21.42       24.83      3.41 o 
  -4  -5  12       23.78       26.26      2.87 o 
  -3  -5  12        6.02        1.38      2.27 o 
  -2  -5  12        4.90        3.85      3.21 o 
  -1  -5  12       13.61       12.39      4.61 o 
   0  -5  12        2.11        4.12      5.32 o 
   1  -5  12        0.09       -1.31      2.72 o 
   2  -5  12        4.00        4.45      2.98 o 
   3  -5  12       29.99       37.73      6.25 o 
  -7  -4  12        7.21        4.75      3.00 o 
  -6  -4  12       10.27        7.37      4.08 o 
  -5  -4  12       18.24       22.60      4.05 o 
  -4  -4  12        1.51        3.52      1.95 o 
  -3  -4  12        0.53       -0.60      1.85 o 
  -2  -4  12        2.95        2.78      2.03 o 
  -1  -4  12        0.63       -0.13      2.87 o 
   0  -4  12       39.95       28.13      4.17 o 
   1  -4  12        2.27       -2.69      2.69 o 
   2  -4  12       45.99       50.13      4.40 o 
   3  -4  12        1.51        1.39      3.96 o 
   4  -4  12        4.51        1.37      4.11 o 
  -7  -3  12       27.17       33.83      5.08 o 
  -6  -3  12        0.54        1.76      3.00 o 
  -5  -3  12       18.78       18.98      4.86 o 
  -4  -3  12       18.70       32.03      3.62 o 
  -3  -3  12        7.71        6.79      2.86 o 
  -2  -3  12       10.97        6.38      2.27 o 
  -1  -3  12       18.24       16.92      2.74 o 
   0  -3  12        0.23        2.94      2.98 o 
   1  -3  12      125.86      134.87      6.51 o 
   2  -3  12       12.82       14.56      3.10 o 
   3  -3  12        2.24        6.40      2.57 o 
   4  -3  12       14.40       19.14      6.44 o 
   5  -3  12       13.67        6.70      5.41 o 
  -8  -2  12       19.58       14.35      3.94 o 
  -7  -2  12       76.50       90.47      7.10 o 
  -6  -2  12       46.97       54.81      5.67 o 
  -5  -2  12        2.12        2.62      2.71 o 
  -4  -2  12        3.42        2.59      3.32 o 
  -3  -2  12        0.23        4.33      2.02 o 
  -2  -2  12       37.10       34.26      3.36 o 
  -1  -2  12       17.48       19.10      2.70 o 
   0  -2  12       25.46       20.69      3.11 o 
   1  -2  12        7.88        2.32      2.49 o 
   2  -2  12       27.67       29.88      3.24 o 
   3  -2  12        0.07       -2.12      2.18 o 
   4  -2  12       42.36       39.32      5.93 o 
   5  -2  12        6.33       13.44      5.68 o 
   6  -2  12        3.97        8.58      5.07 o 
  -8  -1  12        0.32        0.86      3.01 o 
  -7  -1  12        0.78        0.31      2.74 o 
  -6  -1  12       17.54       21.79      3.86 o 
  -5  -1  12        5.19        4.58      3.31 o 
  -4  -1  12        8.24       10.22      3.68 o 
  -3  -1  12        3.88        2.71      2.19 o 
  -2  -1  12       21.36       17.01      2.69 o 
  -1  -1  12       63.37       67.81      4.30 o 
   0  -1  12        1.73        6.88      2.29 o 
   1  -1  12       12.68        7.84      2.07 o 
   2  -1  12       49.09       48.55      3.67 o 
   3  -1  12       73.35       98.51      5.17 o 
   4  -1  12        7.25        6.19      2.67 o 
   5  -1  12       67.83       90.27     10.35 o 
   6  -1  12        1.60       -0.44      3.96 o 
  -8   0  12        4.88        6.03      3.28 o 
  -7   0  12        2.00        4.54      3.90 o 
  -6   0  12       21.35       24.04      4.51 o 
  -5   0  12       19.94       22.54      4.36 o 
  -4   0  12       38.30       32.20      6.14 o 
  -3   0  12        6.06        3.69      3.87 o 
  -2   0  12      160.34      177.42      5.55 o 
  -1   0  12       42.24       39.10      3.43 o 
   0   0  12        0.01       -1.84      1.84 o 
   1   0  12       51.45       49.30      3.45 o 
   2   0  12        0.53       -0.70      2.28 o 
   3   0  12        0.29       -2.19      2.19 o 
   4   0  12       36.42       37.29      3.92 o 
   5   0  12       30.76       33.84      6.96 o 
   6   0  12        0.73       -1.02      3.94 o 
   7   0  12        1.36        0.48      4.47 o 
  -8   1  12       20.85       17.05      3.84 o 
  -7   1  12        0.04       -0.82      3.07 o 
  -6   1  12       17.13       18.70      4.04 o 
  -5   1  12       15.90       10.51      3.46 o 
  -4   1  12        2.49       -0.83      2.61 o 
  -3   1  12        8.75        5.82      5.35 o 
  -2   1  12      109.99       89.34      4.04 o 
  -1   1  12        6.29        3.27      2.12 o 
   0   1  12       55.06       66.32      4.15 o 
   1   1  12       51.76       45.46      3.28 o 
   2   1  12       20.46       28.68      4.82 o 
   3   1  12      169.83      191.55      7.58 o 
   4   1  12       35.85       29.42      3.62 o 
   5   1  12        0.12        2.93      4.08 o 
   6   1  12        6.99        3.32      4.80 o 
   7   1  12        9.30        6.92      4.70 o 
  -8   2  12       15.22       17.59      3.70 o 
  -7   2  12       11.98        5.81      3.39 o 
  -6   2  12       42.63       49.40      8.75 o 
  -5   2  12       66.93       68.93      6.36 o 
  -4   2  12       56.55       58.13      8.57 o 
  -3   2  12        8.15        8.36      3.30 o 
  -2   2  12       26.36       22.03      2.61 o 
  -1   2  12       43.27       52.75      4.05 o 
   0   2  12       41.46       43.13      3.06 o 
   1   2  12       41.43       34.37      3.33 o 
   2   2  12       33.81       36.26      3.05 o 
   3   2  12        4.87        9.65      2.54 o 
   4   2  12       28.29       31.87      3.73 o 
   5   2  12       25.40       29.66      3.96 o 
   6   2  12       19.67        9.63      5.11 o 
   7   2  12       16.65       10.59      4.87 o 
   8   2  12        0.55       -0.59      3.98 o 
  -8   3  12        4.31        5.17      3.00 o 
  -7   3  12       44.77       52.89      6.58 o 
  -6   3  12        2.01        5.01      3.20 o 
  -5   3  12        0.95        2.63      2.82 o 
  -4   3  12        1.44        0.28      2.62 o 
  -3   3  12       31.78       29.42      4.55 o 
  -2   3  12      151.86      144.99     17.38 o 
  -1   3  12       76.72       85.80      4.12 o 
   0   3  12      113.41      120.30      4.25 o 
   1   3  12       13.25       11.42      2.59 o 
   2   3  12       21.80       26.38      2.74 o 
   3   3  12        9.21       10.16      2.58 o 
   4   3  12      102.97      100.59      4.56 o 
   5   3  12        6.26        1.29      2.61 o 
   6   3  12        0.97       -3.93      3.93 o 
   7   3  12        0.80        0.68      4.33 o 
   8   3  12        6.44        6.69      4.77 o 
  -8   4  12        6.37       10.24      4.86 o 
  -7   4  12       24.38       24.04      6.86 o 
  -6   4  12       29.31       35.40      4.82 o 
  -5   4  12        8.18        1.86      4.40 o 
  -4   4  12       14.60       18.44      3.78 o 
  -3   4  12      135.44      139.03      7.65 o 
  -2   4  12        6.09       14.53      3.64 o 
  -1   4  12        5.67        9.44      2.14 o 
   0   4  12      393.18      398.42      7.92 o 
   1   4  12      445.48      396.60      9.24 o 
   2   4  12       18.18       22.12      2.62 o 
   3   4  12        0.26        1.61      2.19 o 
   4   4  12        0.02        1.31      2.34 o 
   5   4  12       30.78       36.12      3.55 o 
   6   4  12       11.55       13.28      5.49 o 
   7   4  12       89.93       96.64     10.43 o 
   8   4  12        0.01        1.80      4.40 o 
  -8   5  12        1.62       -0.86      3.10 o 
  -7   5  12       28.59       33.84      7.00 o 
  -6   5  12        1.14        0.84      2.95 o 
  -5   5  12       67.63       70.41      6.71 o 
  -4   5  12        1.53        3.01      3.50 o 
  -3   5  12        1.72        1.23      2.60 o 
  -2   5  12       94.37       88.86      6.96 o 
  -1   5  12      115.36       94.30      4.31 o 
   0   5  12        0.12        4.00      2.10 o 
   1   5  12       95.57       97.35      5.06 o 
   2   5  12       44.54       38.01      3.55 o 
   3   5  12        7.70       10.77      2.82 o 
   4   5  12       87.24       77.01      4.68 o 
   5   5  12       21.17       19.18      2.95 o 
   6   5  12        0.45        1.36      2.48 o 
   7   5  12        0.24        8.79      5.09 o 
   8   5  12       34.63       54.16      8.07 o 
   9   5  12        0.21       -3.48      4.31 o 
  -7   6  12       55.25       60.45      6.64 o 
  -6   6  12        1.56        0.75      2.69 o 
  -5   6  12        0.16       -0.47      2.82 o 
  -4   6  12        3.97        6.20      2.75 o 
  -3   6  12       11.93       11.73      4.71 o 
  -2   6  12       32.34       43.31      4.38 o 
  -1   6  12      431.97      383.09     11.44 o 
   0   6  12        1.64       -0.29      2.55 o 
   1   6  12       14.50       15.44      2.70 o 
   2   6  12       45.19       47.42      3.88 o 
   3   6  12       55.87       54.73      3.62 o 
   4   6  12       14.72       17.13      2.96 o 
   5   6  12        6.63        4.56      4.05 o 
   6   6  12        1.23        0.13      2.34 o 
   7   6  12       23.56       24.92      5.21 o 
   8   6  12       22.06       12.13      5.66 o 
   9   6  12        1.71       -4.22      4.22 o 
  -7   7  12        1.68        1.55      3.02 o 
  -6   7  12       13.89       11.91      6.90 o 
  -5   7  12       23.37       26.96      3.97 o 
  -4   7  12       14.81       23.13      3.67 o 
  -3   7  12        0.66       -0.95      2.35 o 
  -2   7  12        4.15        2.63      2.62 o 
  -1   7  12        4.62        3.59      2.58 o 
   0   7  12      290.34      288.21      6.64 o 
   1   7  12        5.12        2.14      2.01 o 
   2   7  12       38.26       43.06      3.68 o 
   3   7  12       17.94       20.15      3.00 o 
   4   7  12       44.94       42.26      4.06 o 
   5   7  12        0.04        0.29      2.40 o 
   6   7  12       32.32       29.94      5.54 o 
   7   7  12       15.21       10.32      4.38 o 
   8   7  12       24.25       21.64      6.86 o 
   9   7  12        0.00       -4.07      4.07 o 
  -7   8  12        5.73        4.52      4.08 o 
  -6   8  12       19.84       23.66      7.24 o 
  -5   8  12        8.17        2.58      2.87 o 
  -4   8  12        0.60       -1.28      2.56 o 
  -3   8  12       22.23       28.47      3.92 o 
  -2   8  12       13.49       14.30      3.32 o 
  -1   8  12      155.44      158.02      7.24 o 
   0   8  12        1.01        0.72      2.01 o 
   1   8  12      120.06      120.67      4.72 o 
   2   8  12       37.38       38.35      3.24 o 
   3   8  12        4.62        5.87      2.56 o 
   4   8  12        0.58       -2.22      2.22 o 
   5   8  12       21.52       28.06      3.93 o 
   6   8  12        4.51        2.25      2.57 o 
   7   8  12        5.81        6.20      4.12 o 
   8   8  12       53.73       48.63      6.70 o 
   9   8  12       62.07       64.03      7.34 o 
  -6   9  12       34.68       32.78      4.39 o 
  -5   9  12       16.72       17.21      3.64 o 
  -4   9  12        7.65        6.19      4.39 o 
  -3   9  12        1.24       -3.71      3.71 o 
  -2   9  12        1.52        1.30      2.60 o 
  -1   9  12       25.07       27.12      3.94 o 
   0   9  12        6.30        9.10      2.21 o 
   1   9  12       97.47      104.12      5.48 o 
   2   9  12      192.69      165.54     10.44 o 
   3   9  12       26.55       31.88      3.23 o 
   4   9  12       10.68        9.32      3.05 o 
   5   9  12       49.61       51.70      6.42 o 
   6   9  12       11.33        9.49      2.88 o 
   7   9  12       45.25       41.13     10.36 o 
   8   9  12       11.42        0.18      4.09 o 
   9   9  12        2.85       -3.43      8.60 o 
  -6  10  12        0.04        1.87      3.98 o 
  -5  10  12        2.75        7.61      3.24 o 
  -4  10  12       10.79        8.76      3.35 o 
  -3  10  12       46.13       49.62      5.02 o 
  -2  10  12        2.38       -0.49      2.48 o 
  -1  10  12       47.35       45.65      4.91 o 
   0  10  12      102.94      105.70      8.47 o 
   1  10  12        0.02        0.67      1.97 o 
   2  10  12        0.34        0.20      2.01 o 
   3  10  12       11.64        9.97      4.11 o 
   4  10  12       18.52       16.02      3.80 o 
   5  10  12       49.43       56.87      4.62 o 
   6  10  12        1.51       -0.31      2.57 o 
   7  10  12       17.26       23.05      3.43 o 
   8  10  12        3.01       13.94      4.99 o 
   9  10  12       21.05       20.28      5.31 o 
  -5  11  12        5.36        7.29      4.06 o 
  -4  11  12       10.09       12.04      3.99 o 
  -3  11  12      109.69      103.91      6.96 o 
  -2  11  12        0.30        0.18      2.85 o 
  -1  11  12       46.02       45.45      5.95 o 
   0  11  12        0.45       -2.48      2.48 o 
   1  11  12        0.02       -1.90      1.90 o 
   2  11  12       45.53       51.38      5.61 o 
   3  11  12        2.01        0.77      2.17 o 
   4  11  12       11.14       12.90      4.81 o 
   5  11  12        0.15        5.49      3.65 o 
   6  11  12        1.40       -2.51      2.51 o 
   7  11  12       21.58       25.58      3.55 o 
   8  11  12        5.06        5.11      4.90 o 
  -4  12  12        5.32        4.68      4.11 o 
  -3  12  12        1.94       -0.95      3.01 o 
  -2  12  12        0.44       -1.47      2.89 o 
  -1  12  12        1.23        2.12      3.25 o 
   0  12  12        0.34       -2.60      2.60 o 
   1  12  12        5.53        6.89      2.38 o 
   2  12  12        6.24        8.32      2.53 o 
   3  12  12       36.70       39.94      4.52 o 
   4  12  12        6.34       10.39      3.73 o 
   5  12  12       15.41       16.09      4.14 o 
   6  12  12        0.00        0.77      2.89 o 
   7  12  12       35.21       34.96      4.18 o 
   8  12  12        7.56        5.59      4.69 o 
  -3  13  12        0.14        2.19      4.01 o 
  -2  13  12        1.87       -1.05      3.23 o 
  -1  13  12       17.77       15.19      4.08 o 
   0  13  12        7.04        5.84      3.47 o 
   1  13  12       23.71       22.28      3.12 o 
   2  13  12       20.45       14.67      3.15 o 
   3  13  12        7.66        6.62      3.10 o 
   4  13  12        0.02       -3.21      3.21 o 
   5  13  12        5.57        0.90      3.61 o 
   6  13  12       29.41       42.69      4.50 o 
   7  13  12        0.48        2.29      3.40 o 
  -2  14  12       19.34       28.41      5.95 o 
  -1  14  12        4.48        2.88      3.51 o 
   0  14  12       55.37       68.03      6.40 o 
   1  14  12       56.18       65.74      4.15 o 
   2  14  12       19.94       22.87      3.28 o 
   3  14  12        0.56       -4.92      5.11 o 
   4  14  12        0.52       -2.49      3.33 o 
   5  14  12       21.94       20.57      4.74 o 
   6  14  12       13.96        9.52      3.54 o 
   7  14  12       29.33       27.03      3.96 o 
  -1  15  12        0.43        2.48      4.24 o 
   0  15  12        0.02       -3.41      3.41 o 
   1  15  12        0.00        3.16      3.06 o 
   2  15  12        3.39        6.95      2.67 o 
   3  15  12        5.08        4.03      3.79 o 
   4  15  12        0.91        1.92      3.83 o 
   5  15  12       31.88       28.96      7.35 o 
   6  15  12        8.09        4.39      3.94 o 
   1  16  12        0.00       -1.04      6.02 o 
   2  16  12        0.20       -2.47      2.47 o 
   3  16  12        6.90        0.94      3.77 o 
   4  16  12       14.12       13.01      4.30 o 
  -3  -6  13        0.73       -0.35      5.14 o 
  -2  -6  13        8.10        7.66      3.65 o 
  -1  -6  13        0.40       -2.05      3.42 o 
   0  -6  13        0.31        3.49      6.73 o 
  -5  -5  13        5.59        8.63      2.93 o 
  -4  -5  13        0.09        1.14      2.13 o 
  -3  -5  13        6.34        4.59      4.23 o 
  -2  -5  13       32.90       33.72      4.64 o 
  -1  -5  13       15.67       13.15      3.95 o 
   0  -5  13        9.01       11.72      3.93 o 
   1  -5  13       61.14       53.82      4.89 o 
   2  -5  13       38.20       37.92      5.54 o 
  -6  -4  13        6.59        1.33      3.03 o 
  -5  -4  13        2.53        4.00      3.03 o 
  -4  -4  13        0.22        1.11      1.94 o 
  -3  -4  13        0.01        0.43      2.06 o 
  -2  -4  13        6.41        2.23      3.26 o 
  -1  -4  13        1.43        3.21      3.41 o 
   0  -4  13       16.02       24.07      4.32 o 
   1  -4  13       22.38       22.53      4.44 o 
   2  -4  13        1.07        3.84      3.01 o 
   3  -4  13        3.74        4.65      4.72 o 
  -6  -3  13        0.78       -1.00      3.13 o 
  -5  -3  13       41.86       61.40      6.17 o 
  -4  -3  13        0.96        0.30      3.31 o 
  -3  -3  13        0.15       -0.55      2.11 o 
  -2  -3  13        0.01        1.04      2.25 o 
  -1  -3  13        9.01        6.93      3.30 o 
   0  -3  13        0.84        2.01      2.99 o 
   1  -3  13        3.33        5.30      2.85 o 
   2  -3  13        3.64        0.58      2.78 o 
   3  -3  13        0.04        2.28      2.87 o 
   4  -3  13        4.05       -0.55      4.28 o 
  -7  -2  13        9.90        8.63      3.80 o 
  -6  -2  13        0.09        2.01      3.02 o 
  -5  -2  13       21.22       20.71      4.05 o 
  -4  -2  13        1.23        1.63      3.42 o 
  -3  -2  13        3.41        1.30      2.12 o 
  -2  -2  13        5.22        4.76      2.42 o 
  -1  -2  13       21.76       16.27      2.74 o 
   0  -2  13        9.68       15.53      3.60 o 
   1  -2  13       35.32       27.07      4.10 o 
   2  -2  13        2.54        0.74      2.57 o 
   3  -2  13        0.04       -0.46      2.50 o 
   4  -2  13       15.56       13.95      4.90 o 
   5  -2  13        1.18       -0.45      4.86 o 
  -7  -1  13       10.25       13.22      4.59 o 
  -6  -1  13       57.71       60.58      5.97 o 
  -5  -1  13       18.01       15.50      4.48 o 
  -4  -1  13       10.86       10.67      3.92 o 
  -3  -1  13       12.11       14.24      2.40 o 
  -2  -1  13       10.02        5.86      2.36 o 
  -1  -1  13        4.53        6.82      2.46 o 
   0  -1  13        0.35        0.53      2.37 o 
   1  -1  13        1.36        5.11      3.07 o 
   2  -1  13       46.20       51.03      3.98 o 
   3  -1  13       63.22       70.17      4.42 o 
   4  -1  13      123.04      129.52      9.71 o 
   5  -1  13       23.90       40.58      7.75 o 
   6  -1  13        8.50        6.00      5.40 o 
  -7   0  13        5.78        8.78      3.46 o 
  -6   0  13        7.12        6.89      3.66 o 
  -5   0  13       26.05       23.12      4.81 o 
  -4   0  13        6.13        5.79      3.38 o 
  -3   0  13        0.02        0.65      3.07 o 
  -2   0  13       54.37       66.30      4.04 o 
  -1   0  13        2.36        5.74      2.39 o 
   0   0  13        0.02       -1.38      2.15 o 
   1   0  13        1.09       -1.97      1.97 o 
   2   0  13       18.94       19.92      2.92 o 
   3   0  13       77.06       73.82      4.87 o 
   4   0  13        0.06       -0.92      2.43 o 
   5   0  13       21.47       15.54      6.03 o 
   6   0  13        3.09        0.71      4.74 o 
  -7   1  13        2.04        5.56      3.68 o 
  -6   1  13       34.86       37.61      8.96 o 
  -5   1  13       26.59       22.92      4.55 o 
  -4   1  13        0.92        1.71      3.09 o 
  -3   1  13        3.82        8.09      3.49 o 
  -2   1  13        1.93        2.46      2.05 o 
  -1   1  13        8.84        3.49      2.27 o 
   0   1  13        0.90        8.05      2.44 o 
   1   1  13       10.72        6.08      2.26 o 
   2   1  13        0.18        3.67      2.14 o 
   3   1  13        1.75        6.21      2.68 o 
   4   1  13      123.69      117.69      6.23 o 
   5   1  13       19.63       38.52      7.77 o 
   6   1  13       30.12       36.37      7.41 o 
   7   1  13        4.03       -0.08      4.20 o 
  -7   2  13        0.28        5.06      3.65 o 
  -6   2  13       15.84       16.75      4.39 o 
  -5   2  13       12.46       12.51      3.81 o 
  -4   2  13       10.17        8.04      3.48 o 
  -3   2  13       77.25       77.70      7.24 o 
  -2   2  13        4.93        4.98      2.04 o 
  -1   2  13       27.38       25.87      2.98 o 
   0   2  13       29.66       38.73      3.48 o 
   1   2  13       37.53       32.89      3.09 o 
   2   2  13        5.74        7.28      2.88 o 
   3   2  13      123.87      115.48      5.13 o 
   4   2  13        4.06        3.79      2.78 o 
   5   2  13        3.07        3.52      2.81 o 
   6   2  13        0.06        4.54      4.93 o 
   7   2  13        0.05       -0.46      4.16 o 
  -7   3  13        8.69        6.75      3.72 o 
  -6   3  13        1.00        0.78      3.08 o 
  -5   3  13        1.89        3.02      2.99 o 
  -4   3  13       15.18       20.65      4.30 o 
  -3   3  13        5.85        9.59      3.70 o 
  -2   3  13        0.33        4.17      3.44 o 
  -1   3  13        5.92        2.94      2.07 o 
   0   3  13      131.14      116.16      5.11 o 
   1   3  13        2.24        4.54      2.38 o 
   2   3  13       33.48       43.89      4.42 o 
   3   3  13        0.31       -0.05      2.24 o 
   4   3  13       11.37       11.59      3.59 o 
   5   3  13        1.69        1.42      4.43 o 
   6   3  13        0.35       -0.66      4.29 o 
   7   3  13       13.91        8.37      5.30 o 
  -7   4  13       23.42       24.03      4.69 o 
  -6   4  13       13.81       11.50      4.54 o 
  -5   4  13       31.06       31.10      6.72 o 
  -4   4  13       27.71       32.55      4.82 o 
  -3   4  13       10.22       11.80      3.72 o 
  -2   4  13      174.05      165.27      8.67 o 
  -1   4  13        3.79        6.14      2.18 o 
   0   4  13        7.75        4.29      2.02 o 
   1   4  13        0.01       -1.27      2.15 o 
   2   4  13       84.32       84.41      6.01 o 
   3   4  13        1.61        3.87      2.39 o 
   4   4  13      107.82      110.07      5.70 o 
   5   4  13        3.49        6.04      2.71 o 
   6   4  13        0.03        3.06      4.81 o 
   7   4  13       44.42       54.91      8.83 o 
   8   4  13        0.33       -1.47      4.46 o 
  -7   5  13        7.55       15.67      4.14 o 
  -6   5  13       12.29       16.65      5.07 o 
  -5   5  13       75.32       78.79      6.96 o 
  -4   5  13       16.04       29.70      6.41 o 
  -3   5  13       11.56       13.45      3.71 o 
  -2   5  13        1.83        0.41      4.32 o 
  -1   5  13        2.39        1.25      1.97 o 
   0   5  13        3.88        1.59      1.90 o 
   1   5  13        4.10        7.69      2.97 o 
   2   5  13        1.83       -0.73      2.23 o 
   3   5  13        1.81        0.24      2.25 o 
   4   5  13        1.38        2.76      2.56 o 
   5   5  13       15.07       16.06      3.07 o 
   6   5  13        0.07        6.34      4.85 o 
   7   5  13        1.32        1.68      4.45 o 
   8   5  13        1.57       -0.54      4.49 o 
  -7   6  13       20.96       27.50      6.10 o 
  -6   6  13        0.41        4.60      3.43 o 
  -5   6  13        0.15        5.21      2.96 o 
  -4   6  13       14.35       14.63      3.41 o 
  -3   6  13        0.31       -2.13      2.13 o 
  -2   6  13        3.77       -1.90      2.71 o 
  -1   6  13      137.22      145.85      8.36 o 
   0   6  13       98.61       85.99      3.78 o 
   1   6  13       18.90       28.08      3.18 o 
   2   6  13       11.53        6.39      2.53 o 
   3   6  13        0.27        1.32      2.92 o 
   4   6  13        0.20       -0.25      3.93 o 
   5   6  13       18.73       17.96      3.14 o 
   6   6  13       24.69       32.75      4.72 o 
   7   6  13        0.26        4.61      4.89 o 
   8   6  13       10.11        4.35      5.39 o 
  -6   7  13       13.96       14.93      7.56 o 
  -5   7  13        7.31        3.63      3.01 o 
  -4   7  13       10.59        9.03      3.28 o 
  -3   7  13       17.06       10.58      3.16 o 
  -2   7  13       73.01       89.79      9.20 o 
  -1   7  13       44.47       45.21      4.74 o 
   0   7  13       23.19       25.33      2.51 o 
   1   7  13       25.84       25.45      3.64 o 
   2   7  13       12.22       16.27      2.98 o 
   3   7  13        0.32       -0.48      2.85 o 
   4   7  13       21.92       23.84      3.83 o 
   5   7  13        3.58        6.46      2.66 o 
   6   7  13       47.46       42.31      4.00 o 
   7   7  13        0.11       -1.57      3.99 o 
   8   7  13        9.06        9.54      5.61 o 
  -6   8  13        2.29        3.27      4.32 o 
  -5   8  13       16.01       20.04      3.88 o 
  -4   8  13       11.94        8.86      3.29 o 
  -3   8  13       27.34       22.57      4.74 o 
  -2   8  13       44.64       46.20      5.38 o 
  -1   8  13       43.43       36.74      4.77 o 
   0   8  13       37.95       35.32      2.63 o 
   1   8  13       87.93       82.94      4.32 o 
   2   8  13        8.25       13.80      2.92 o 
   3   8  13       60.26       60.77      4.52 o 
   4   8  13        9.60        9.03      2.83 o 
   5   8  13        0.51       -2.35      2.35 o 
   6   8  13       26.38       23.49      3.47 o 
   7   8  13        0.19       -3.49      3.49 o 
   8   8  13       14.82       16.08      7.43 o 
  -6   9  13        0.23        2.71      3.22 o 
  -5   9  13       11.72        9.45      3.45 o 
  -4   9  13        2.75        3.96      3.18 o 
  -3   9  13       16.98       15.64      3.68 o 
  -2   9  13       12.10       16.88      3.58 o 
  -1   9  13        7.56       11.01      3.38 o 
   0   9  13       50.40       51.91      2.62 o 
   1   9  13        8.95       10.22      2.43 o 
   2   9  13       65.95       67.32      4.09 o 
   3   9  13        2.36        4.26      2.64 o 
   4   9  13       87.67       82.26      6.00 o 
   5   9  13        2.07       -0.21      2.94 o 
   6   9  13       35.94       37.95      4.01 o 
   7   9  13        0.79        2.36      4.31 o 
   8   9  13       22.72       31.85      6.18 o 
  -5  10  13        3.91        1.80      3.62 o 
  -4  10  13        8.20       10.99      3.67 o 
  -3  10  13        0.01       -2.68      2.68 o 
  -2  10  13        2.18        0.05      2.73 o 
  -1  10  13       16.59       10.42      3.44 o 
   0  10  13       38.85       42.41      4.88 o 
   1  10  13       41.97       41.16      3.32 o 
   2  10  13        8.75        8.08      2.49 o 
   3  10  13        4.83        3.02      2.27 o 
   4  10  13       45.94       38.49      4.74 o 
   5  10  13        0.51       -0.36      3.21 o 
   6  10  13        3.75        4.79      2.89 o 
   7  10  13       21.65       18.69      4.60 o 
   8  10  13       86.30       91.50      8.90 o 
  -4  11  13        0.16       -1.71      3.07 o 
  -3  11  13        2.60        4.05      3.24 o 
  -2  11  13       21.08       21.64      5.14 o 
  -1  11  13       26.94       32.48      4.56 o 
   0  11  13       17.54       14.05      3.75 o 
   1  11  13        0.38        1.45      2.29 o 
   2  11  13        8.05        8.79      2.53 o 
   3  11  13        0.99        0.59      2.32 o 
   4  11  13       30.62       38.75      4.82 o 
   5  11  13        2.40        5.32      3.65 o 
   6  11  13        1.16       -2.68      2.68 o 
   7  11  13        8.09        6.25      3.25 o 
   8  11  13        7.87        5.77      7.04 o 
  -4  12  13        0.99       -1.97      3.19 o 
  -3  12  13       28.88       25.55      4.34 o 
  -2  12  13        3.93        5.60      3.27 o 
  -1  12  13        0.25       -2.88      2.88 o 
   0  12  13       11.12       13.31      3.86 o 
   1  12  13        7.02        5.14      2.33 o 
   2  12  13        0.00        1.42      2.35 o 
   3  12  13        1.72        4.31      2.81 o 
   4  12  13       20.22       17.91      4.17 o 
   5  12  13        2.31       -1.43      4.77 o 
   6  12  13       21.07       19.80      3.83 o 
   7  12  13       62.88       71.31      5.36 o 
  -3  13  13        0.12        0.53      3.88 o 
  -2  13  13        6.62        4.85      4.92 o 
  -1  13  13       45.95       71.12      6.54 o 
   0  13  13       11.03        7.64      3.79 o 
   1  13  13       49.83       58.11      3.69 o 
   2  13  13       10.35       11.33      2.81 o 
   3  13  13       37.90       40.40      5.01 o 
   4  13  13        0.62        2.45      3.68 o 
   5  13  13        9.24       11.33      6.60 o 
   6  13  13        1.31       -1.01      3.00 o 
   7  13  13        1.25       -2.35      6.29 o 
  -2  14  13        6.96        7.43      4.58 o 
  -1  14  13        0.13        1.09      3.42 o 
   0  14  13        1.17       -0.48      3.37 o 
   1  14  13        8.01        7.17      3.28 o 
   2  14  13        5.33        2.98      2.56 o 
   3  14  13        5.61        6.92      3.79 o 
   4  14  13        0.27        2.52      3.73 o 
   5  14  13        0.01        1.18      4.97 o 
   6  14  13        0.00       -1.21      3.69 o 
   0  15  13        0.39        0.41      4.76 o 
   1  15  13       13.52       10.35      3.69 o 
   2  15  13        4.68        2.80      2.61 o 
   3  15  13        2.57        3.57      4.36 o 
   4  15  13       58.71       72.81      9.07 o 
   5  15  13       26.59       23.30      4.90 o 
  -4  -4  14       49.93       56.14      4.63 o 
  -3  -4  14       18.79       13.15      7.21 o 
  -2  -4  14        3.08        1.66      3.43 o 
  -1  -4  14        1.09        2.56      3.52 o 
   0  -4  14       36.06       42.38      9.05 o 
   1  -4  14       35.29       31.61      5.23 o 
  -5  -3  14        3.00        4.65      3.30 o 
  -4  -3  14        0.02       -0.74      2.62 o 
  -3  -3  14        3.04        2.24      2.48 o 
  -2  -3  14       20.86       26.71      4.27 o 
  -1  -3  14        0.01       -2.62      3.19 o 
   0  -3  14       35.05       28.61      5.81 o 
   1  -3  14       35.60       44.02      5.26 o 
   2  -3  14       10.20       11.19      3.41 o 
  -5  -2  14       67.80       90.67      7.37 o 
  -4  -2  14       10.17       14.47      4.85 o 
  -3  -2  14        5.45        6.99      2.44 o 
  -2  -2  14       28.63       28.85      3.34 o 
  -1  -2  14        1.09        2.37      3.29 o 
   0  -2  14        0.94       -1.69      3.80 o 
   1  -2  14        2.22       -1.34      3.68 o 
   2  -2  14        7.24        7.11      3.43 o 
   3  -2  14        3.33        3.78      2.70 o 
   4  -2  14        0.65        5.05      5.64 o 
  -6  -1  14       12.76       14.62      4.02 o 
  -5  -1  14       27.78       28.72      5.45 o 
  -4  -1  14        0.12       -0.13      3.51 o 
  -3  -1  14        7.38        5.21      2.09 o 
  -2  -1  14        7.49        4.00      2.42 o 
  -1  -1  14        0.89        4.16      2.45 o 
   0  -1  14        0.92       -3.34      3.34 o 
   1  -1  14        0.30       -4.25      5.13 o 
   2  -1  14        6.69        5.54      3.03 o 
   3  -1  14        3.88       -1.03      2.56 o 
   4  -1  14        9.13       13.22      4.16 o 
  -6   0  14        1.93        4.55      3.86 o 
  -5   0  14       15.95       23.47      5.22 o 
  -4   0  14        0.47        1.44      3.49 o 
  -3   0  14        0.37        0.62      4.25 o 
  -2   0  14       34.04       37.65      3.49 o 
  -1   0  14       13.31       11.93      2.75 o 
   0   0  14        3.65        4.50      2.89 o 
   1   0  14       17.85       16.96      3.86 o 
   2   0  14       26.37       29.54      3.85 o 
   3   0  14       13.57       14.56      2.99 o 
   4   0  14       15.51       14.83      3.58 o 
   5   0  14        0.00        1.23      5.14 o 
  -6   1  14        7.74        9.67      3.95 o 
  -5   1  14       37.80       41.94      5.92 o 
  -4   1  14       27.34       32.83      5.41 o 
  -3   1  14        4.80        4.70      3.43 o 
  -2   1  14       76.12       78.36      4.38 o 
  -1   1  14        7.57        6.86      2.50 o 
   0   1  14        0.03        0.96      2.53 o 
   1   1  14        0.54        0.33      2.71 o 
   2   1  14       32.24       36.86      3.94 o 
   3   1  14        0.38       -0.44      2.59 o 
   4   1  14       27.42       28.47      4.19 o 
   5   1  14       12.24        9.31      5.93 o 
   6   1  14        1.97        7.51      5.25 o 
  -7   2  14        0.20       -4.27      6.16 o 
  -6   2  14       11.68       10.16      4.02 o 
  -5   2  14       29.24       35.22      5.49 o 
  -4   2  14       23.14       22.67      4.85 o 
  -3   2  14       43.79       45.98      6.02 o 
  -2   2  14        4.85        6.85      5.94 o 
  -1   2  14        0.01        1.50      2.18 o 
   0   2  14        1.03        3.19      2.24 o 
   1   2  14       22.41       29.58      3.40 o 
   2   2  14       34.76       31.54      4.18 o 
   3   2  14       36.50       31.72      3.76 o 
   4   2  14        0.56        2.36      3.01 o 
   5   2  14        8.58        6.69      4.73 o 
   6   2  14        7.34        6.76      5.46 o 
  -7   3  14        0.34       -3.59      4.14 o 
  -6   3  14       11.84       10.14      4.03 o 
  -5   3  14       13.46       10.80      5.00 o 
  -4   3  14       16.48       16.22      4.87 o 
  -3   3  14        5.54        7.97      6.50 o 
  -2   3  14       45.98       44.25      5.91 o 
  -1   3  14       26.82       36.23      4.96 o 
   0   3  14       14.47       18.13      2.89 o 
   1   3  14       21.24       17.76      2.71 o 
   2   3  14        7.36       12.29      3.35 o 
   3   3  14        4.76        2.11      2.57 o 
   4   3  14       65.00       62.95      8.03 o 
   5   3  14       13.69        9.35      3.36 o 
   6   3  14        1.89       -0.26      4.73 o 
   7   3  14        2.99        7.38      5.79 o 
  -6   4  14        0.76        1.81      3.21 o 
  -5   4  14        0.32        3.01      4.14 o 
  -4   4  14       14.68       12.35      3.98 o 
  -3   4  14       21.45       24.85      7.28 o 
  -2   4  14       48.81       48.71      6.22 o 
  -1   4  14      141.53      129.38      5.12 o 
   0   4  14        1.91        2.87      2.30 o 
   1   4  14        0.12        2.84      2.47 o 
   2   4  14        0.59       -1.72      3.54 o 
   3   4  14       22.74       17.04      3.67 o 
   4   4  14        1.99        3.02      2.60 o 
   5   4  14        0.00       -1.79      2.95 o 
   6   4  14       25.52       34.57      7.61 o 
   7   4  14        0.94       -0.93      4.60 o 
  -6   5  14       20.63       25.33      6.77 o 
  -5   5  14        1.00        2.62      3.31 o 
  -4   5  14       29.65       34.79      5.36 o 
  -3   5  14       12.41       12.10      3.89 o 
  -2   5  14        0.74       -1.16      2.85 o 
  -1   5  14        2.34        3.79      2.23 o 
   0   5  14       70.78       64.14      4.55 o 
   1   5  14       50.87       49.49      4.06 o 
   2   5  14        2.03       -1.60      2.36 o 
   3   5  14        3.00       -1.34      2.77 o 
   4   5  14        8.10        4.41      3.24 o 
   5   5  14        4.46       13.98      3.20 o 
   6   5  14        7.51        6.11      5.76 o 
   7   5  14        1.93       -1.41      4.73 o 
  -6   6  14       19.82       17.47      4.52 o 
  -5   6  14       25.24       17.55      4.37 o 
  -4   6  14        6.78        5.75      3.68 o 
  -3   6  14        7.30       10.11      4.28 o 
  -2   6  14       17.07        8.62      3.75 o 
  -1   6  14       62.88       61.22     12.16 o 
   0   6  14        1.50        0.63      2.20 o 
   1   6  14        0.47        1.54      2.65 o 
   2   6  14       19.96       15.44      3.75 o 
   3   6  14        7.71        6.48      3.32 o 
   4   6  14       51.41       48.66      4.90 o 
   5   6  14        0.23       -1.63      2.53 o 
   6   6  14       78.41       84.01      5.31 o 
   7   6  14        0.01        0.39      5.13 o 
  -6   7  14        0.18       -3.07      3.07 o 
  -5   7  14        5.16        3.10      3.33 o 
  -4   7  14       16.44       15.01      3.79 o 
  -3   7  14        8.82        9.35      5.61 o 
  -2   7  14       44.99       46.00      5.94 o 
  -1   7  14        1.21        1.40      3.35 o 
   0   7  14       23.85       21.86      3.17 o 
   1   7  14        2.76        4.78      2.59 o 
   2   7  14       23.53       24.51      3.40 o 
   3   7  14       22.84       23.33      4.06 o 
   4   7  14        3.44        3.75      3.13 o 
   5   7  14        5.78       14.05      3.30 o 
   6   7  14        0.81       -0.92      2.70 o 
   7   7  14        0.05        0.06      6.67 o 
  -5   8  14        1.60        4.29      3.44 o 
  -4   8  14        7.02        2.01      3.24 o 
  -3   8  14        4.92        5.97      3.07 o 
  -2   8  14       53.69       42.82      5.04 o 
  -1   8  14        0.10        1.89      2.89 o 
   0   8  14        5.37        1.28      2.27 o 
   1   8  14       12.00       19.28      3.53 o 
   2   8  14        1.09        2.16      2.52 o 
   3   8  14       44.96       31.57      5.06 o 
   4   8  14        7.71        9.76      3.54 o 
   5   8  14       18.60       19.76      3.43 o 
   6   8  14       15.91       17.02      4.75 o 
   7   8  14       10.09        9.92      8.06 o 
  -5   9  14       28.97       27.68      4.71 o 
  -4   9  14        8.50        4.64      3.49 o 
  -3   9  14       15.32       15.90      3.72 o 
  -2   9  14       17.20       18.66      3.89 o 
  -1   9  14       10.10        5.33      3.30 o 
   0   9  14       47.69       57.51      5.68 o 
   1   9  14       54.51       52.32      3.77 o 
   2   9  14        0.10       -0.94      2.44 o 
   3   9  14        0.00        3.36      3.30 o 
   4   9  14       45.91       52.11      5.22 o 
   5   9  14        0.22       -0.43      2.63 o 
   6   9  14        0.87        3.22      6.85 o 
   7   9  14        0.22        2.44      5.19 o 
  -4  10  14        0.00        2.55      3.36 o 
  -3  10  14        5.70        3.50      3.02 o 
  -2  10  14       18.36       12.39      6.13 o 
  -1  10  14        0.38        0.84      3.05 o 
   0  10  14        2.97        4.65      3.29 o 
   1  10  14       13.67       10.23      2.54 o 
   2  10  14       99.06       97.42      4.99 o 
   3  10  14        7.67       10.12      3.63 o 
   4  10  14        0.12       -0.26      3.18 o 
   5  10  14        5.06        2.51      3.59 o 
   6  10  14        1.48        5.45      3.04 o 
   7  10  14        9.00        6.13      4.11 o 
  -4  11  14        0.34        2.73      3.45 o 
  -3  11  14        1.38       -0.88      2.89 o 
  -2  11  14        0.79       -1.04      3.13 o 
  -1  11  14        9.98        8.90      3.73 o 
   0  11  14        5.42        7.53      4.06 o 
   1  11  14        4.25        4.28      2.39 o 
   2  11  14       10.04       15.76      3.54 o 
   3  11  14       25.96       23.42      4.12 o 
   4  11  14        3.62       -3.31      3.31 o 
   5  11  14        0.55        0.68      4.58 o 
   6  11  14        4.65        3.63      3.22 o 
   7  11  14       38.07       52.44      4.85 o 
  -3  12  14        0.06        0.42      3.67 o 
  -2  12  14        0.13        1.72      3.30 o 
  -1  12  14       18.03       18.20      4.33 o 
   0  12  14        4.11        4.96      3.63 o 
   1  12  14        0.85       -2.16      2.16 o 
   2  12  14       18.44       21.27      3.36 o 
   3  12  14        0.62       -1.24      5.47 o 
   4  12  14        5.17        1.73      3.68 o 
   5  12  14        3.60        4.64      3.70 o 
   6  12  14       16.52       17.65      3.78 o 
  -2  13  14        2.85        4.97      3.70 o 
  -1  13  14        7.07        8.61      3.78 o 
   0  13  14       26.94       32.19      5.12 o 
   1  13  14       11.21       11.99      3.54 o 
   2  13  14        3.53        2.51      2.94 o 
   3  13  14        0.05       -3.26      3.26 o 
   4  13  14       32.97       49.87      9.32 o 
   5  13  14        2.66        3.58      3.94 o 
   6  13  14        0.00       -2.75      3.76 o 
   0  14  14        5.31        6.58      4.16 o 
   1  14  14       10.97       10.74      3.62 o 
   2  14  14        0.01        0.68      3.90 o 
   3  14  14        3.40        4.74      3.67 o 
   4  14  14        0.86       -1.39      3.51 o 
   5  14  14        0.01       -2.24      3.76 o 
  -2  -3  15        4.66       -0.52      3.32 o 
  -1  -3  15        0.56        2.18      3.48 o 
   0  -3  15        0.71        1.81      3.84 o 
  -4  -2  15        2.23       -2.36      5.76 o 
  -3  -2  15        1.32       -0.55      2.08 o 
  -2  -2  15        0.73        1.68      2.76 o 
  -1  -2  15       51.61       56.20      5.46 o 
   0  -2  15       64.52       61.34      5.90 o 
   1  -2  15        0.45       -1.91      3.52 o 
   2  -2  15        0.74       -3.37      3.37 o 
  -4  -1  15       23.25       40.01      6.25 o 
  -3  -1  15        0.03        3.62      3.10 o 
  -2  -1  15       42.32       44.84      4.05 o 
  -1  -1  15       22.89       30.54      7.35 o 
   0  -1  15        4.20        3.39      4.04 o 
   1  -1  15       16.27       21.19      4.37 o 
   2  -1  15        0.86        3.25      3.63 o 
   3  -1  15        0.05       -0.59      2.70 o 
  -5   0  15       15.10       17.63      5.04 o 
  -4   0  15        3.02        6.35      6.09 o 
  -3   0  15       27.08       15.61      4.81 o 
  -2   0  15        0.49        1.70      2.43 o 
  -1   0  15       22.37       30.03      4.17 o 
   0   0  15        2.46        0.78      2.59 o 
   1   0  15        6.18        5.20      4.43 o 
   2   0  15       12.61        6.67      4.88 o 
   3   0  15       11.97       13.17      3.14 o 
   4   0  15        8.24        3.77      4.13 o 
  -5   1  15        0.21        3.73      3.95 o 
  -4   1  15        0.03        1.28      3.71 o 
  -3   1  15        0.30       -0.45      3.62 o 
  -2   1  15       22.75       24.78      2.90 o 
  -1   1  15        0.06       -0.41      2.39 o 
   0   1  15        6.96       10.14      3.34 o 
   1   1  15       23.80       31.04      4.26 o 
   2   1  15        0.91       -1.58      2.86 o 
   3   1  15       25.32       25.93      3.52 o 
   4   1  15        0.84       -2.47      3.09 o 
  -5   2  15        5.40        3.30      3.81 o 
  -4   2  15        7.72        6.14      4.43 o 
  -3   2  15       21.36       20.16      5.06 o 
  -2   2  15        7.03        1.89      3.86 o 
  -1   2  15        2.35        3.01      2.34 o 
   0   2  15       10.06       11.77      3.38 o 
   1   2  15       40.47       46.81      4.83 o 
   2   2  15        4.64        9.18      2.96 o 
   3   2  15       16.25        9.30      6.06 o 
   4   2  15       31.48       20.85      4.17 o 
   5   2  15        1.57       -3.53      5.70 o 
  -6   3  15       10.55        7.03      4.18 o 
  -5   3  15        6.44        2.05      3.43 o 
  -4   3  15        1.86        9.08      4.10 o 
  -3   3  15        1.96        5.53      4.98 o 
  -2   3  15        0.86        1.00      5.41 o 
  -1   3  15        7.66        6.16      2.44 o 
   0   3  15       11.11       19.58      3.12 o 
   1   3  15        4.57        5.16      2.60 o 
   2   3  15        0.83       -0.77      2.80 o 
   3   3  15        6.01        5.87      3.57 o 
   4   3  15       68.09       77.12      5.95 o 
   5   3  15       26.25       23.83      4.03 o 
  -5   4  15        8.76       15.13      4.36 o 
  -4   4  15        1.56        1.37      4.34 o 
  -3   4  15       15.09       12.68      4.39 o 
  -2   4  15       10.07       10.93      4.35 o 
  -1   4  15       45.45       47.74      3.55 o 
   0   4  15        5.61        6.04      3.21 o 
   1   4  15       10.11       15.72      2.69 o 
   2   4  15        3.38        4.43      3.10 o 
   3   4  15        6.34        4.70      3.40 o 
   4   4  15        4.14        7.79      3.50 o 
   5   4  15       10.75        6.62      4.36 o 
   6   4  15       16.07       15.46      6.64 o 
  -5   5  15        0.50        3.15      3.64 o 
  -4   5  15        0.12       -3.15      3.15 o 
  -3   5  15      114.87      116.19     11.46 o 
  -2   5  15       17.75       16.36      4.81 o 
  -1   5  15      104.12      117.26     13.38 o 
   0   5  15       20.69       23.36      4.16 o 
   1   5  15       16.55       20.30      2.85 o 
   2   5  15       18.15       22.25      3.95 o 
   3   5  15        4.70        4.42      3.12 o 
   4   5  15       10.65        9.40      3.09 o 
   5   5  15       53.23       71.63      5.83 o 
   6   5  15       42.58       40.95      6.56 o 
  -5   6  15       15.60       26.03      5.04 o 
  -4   6  15        7.92        8.75      3.88 o 
  -3   6  15        1.66        5.75      4.53 o 
  -2   6  15       18.30       14.87      7.97 o 
  -1   6  15       36.90       28.16      5.46 o 
   0   6  15       11.49       14.19      2.85 o 
   1   6  15       13.05       12.70      3.62 o 
   2   6  15        7.79        9.81      4.37 o 
   3   6  15        3.89        7.72      4.83 o 
   4   6  15        1.92       -3.11      3.11 o 
   5   6  15       11.06       15.65      3.51 o 
   6   6  15        5.19        4.53      4.67 o 
  -5   7  15        3.17        1.15      3.65 o 
  -4   7  15        0.27        2.96      3.65 o 
  -3   7  15       81.26       79.84     12.60 o 
  -2   7  15        4.14        3.93      3.84 o 
  -1   7  15        0.07       -3.32      7.04 o 
   0   7  15       51.33       56.66      3.90 o 
   1   7  15        4.06        3.68      2.97 o 
   2   7  15       28.97       26.90      3.60 o 
   3   7  15        0.22        1.58      3.76 o 
   4   7  15       63.91       80.60      6.24 o 
   5   7  15       23.77       19.26      3.59 o 
   6   7  15        4.61        1.03      2.97 o 
  -5   8  15        9.90       10.10      5.60 o 
  -4   8  15       18.93       25.40      5.08 o 
  -3   8  15        0.75        1.06      3.23 o 
  -2   8  15       12.47        6.00      4.05 o 
  -1   8  15        0.57       -0.29      3.34 o 
   0   8  15      106.97       95.87      4.67 o 
   1   8  15       38.60       40.63      3.89 o 
   2   8  15        2.15        0.67      2.69 o 
   3   8  15        6.47        8.67      3.60 o 
   4   8  15        2.57       -2.14      3.31 o 
   5   8  15       12.30       14.28      3.83 o 
   6   8  15        1.80        5.47      3.11 o 
  -4   9  15       16.36       19.77      4.32 o 
  -3   9  15       19.64       16.40      4.04 o 
  -2   9  15        0.72        0.49      3.20 o 
  -1   9  15       28.69       33.81      4.87 o 
   0   9  15        2.18        7.97      4.19 o 
   1   9  15        6.13        6.66      2.78 o 
   2   9  15       32.89       31.99      3.82 o 
   3   9  15        0.07       -2.08      3.21 o 
   4   9  15        4.69        2.57      3.60 o 
   5   9  15        0.11       -0.53      3.61 o 
   6   9  15        3.56        5.34      3.18 o 
  -3  10  15        0.13        0.93      3.16 o 
  -2  10  15        0.78        3.36      3.25 o 
  -1  10  15        1.07       -2.13      2.98 o 
   0  10  15      130.17      135.83      8.71 o 
   1  10  15        4.80        3.51      2.71 o 
   2  10  15        5.73        2.73      2.85 o 
   3  10  15        4.09        0.02      6.32 o 
   4  10  15        0.01       -1.19      3.39 o 
   5  10  15       20.47       17.56      4.52 o 
   6  10  15        0.09       -1.70      2.98 o 
  -3  11  15        9.98       11.76      3.90 o 
  -2  11  15        1.02       -0.44      3.34 o 
  -1  11  15       19.93       18.71      4.47 o 
   0  11  15       37.31       43.52      7.94 o 
   1  11  15        7.58        6.71      2.61 o 
   2  11  15        1.63       -2.37      2.37 o 
   3  11  15        0.58        2.41      3.62 o 
   4  11  15        8.48        8.94      3.93 o 
   5  11  15        5.29        5.03      3.87 o 
   6  11  15       17.85       22.40      3.89 o 
  -2  12  15        1.34        3.27      3.55 o 
  -1  12  15       38.53       36.11      5.30 o 
   0  12  15       31.95       32.08      5.32 o 
   1  12  15       21.04       19.68      4.12 o 
   2  12  15       25.24       23.63      3.41 o 
   3  12  15       26.27       15.95      4.15 o 
   4  12  15       18.62        9.91      4.14 o 
   5  12  15        4.67        0.41      3.71 o 
  -1  13  15       25.36       34.06     11.12 o 
   0  13  15        7.68        6.20      4.06 o 
   1  13  15        0.05        0.39      3.09 o 
   2  13  15        5.09        5.50      2.82 o 
   3  13  15        0.24       -0.69      3.52 o 
   4  13  15        6.94        5.62      4.04 o 
   2  14  15        4.26        1.35      2.94 o 
  -2  -1  16        5.39        8.01      5.13 o 
  -1  -1  16        1.07       -0.65      3.33 o 
   0  -1  16        1.76        1.97      3.58 o 
  -3   0  16        0.79        3.13      4.32 o 
  -2   0  16       20.93       23.27      3.19 o 
  -1   0  16       11.81       15.99      3.86 o 
   0   0  16        9.33        5.67      3.66 o 
   1   0  16        0.80        1.22      3.55 o 
   2   0  16        2.11        0.66      3.61 o 
  -4   1  16       71.23       83.40      9.14 o 
  -3   1  16        2.21        0.91      4.01 o 
  -2   1  16        5.06       11.42      3.60 o 
  -1   1  16       57.99       58.62      4.51 o 
   0   1  16        0.18       -2.87      2.87 o 
   1   1  16        3.91        4.83      3.78 o 
   2   1  16       19.46       10.57      3.97 o 
   3   1  16        0.95       -3.14      3.14 o 
  -4   2  16        5.72        9.92      4.49 o 
  -3   2  16       10.42       11.42      4.78 o 
  -2   2  16       14.05       15.63      3.85 o 
  -1   2  16        6.01        5.02      2.71 o 
   0   2  16        0.00       -0.24      3.11 o 
   1   2  16        0.63        1.53      3.17 o 
   2   2  16        0.58        1.44      3.96 o 
   3   2  16        3.93        4.59      3.27 o 
  -4   3  16        1.45       -0.57      6.67 o 
  -3   3  16        6.18        3.80      4.04 o 
  -2   3  16        0.03        1.53      4.32 o 
  -1   3  16       38.96       40.57      3.72 o 
   0   3  16        1.66        0.27      2.58 o 
   1   3  16       20.79       14.68      3.66 o 
   2   3  16       40.57       51.49      7.51 o 
   3   3  16        0.15       -0.32      4.56 o 
   4   3  16        0.08       -2.61      3.18 o 
  -4   4  16        6.03       12.71      4.45 o 
  -3   4  16        5.14        5.02      4.03 o 
  -2   4  16       31.27       46.15      6.66 o 
  -1   4  16        5.41        6.20      2.37 o 
   0   4  16       18.66       14.90      3.09 o 
   1   4  16       10.41       10.01      3.53 o 
   2   4  16        3.47        5.13      2.93 o 
   3   4  16        2.34       -0.12      3.37 o 
   4   4  16        9.12        6.78      3.60 o 
   5   4  16        3.87        1.73      4.63 o 
  -4   5  16        0.93        2.02      5.08 o 
  -3   5  16        4.28        7.23      4.30 o 
  -2   5  16       16.90       13.20      4.82 o 
  -1   5  16        4.87        9.36      4.40 o 
   0   5  16        9.59       12.29      2.94 o 
   1   5  16       62.29       57.99      4.07 o 
   2   5  16       22.51       28.32      4.31 o 
   3   5  16        2.64        0.46      3.43 o 
   4   5  16       32.30       32.96      4.83 o 
   5   5  16       10.95       21.28      4.20 o 
  -4   6  16        6.78       10.89      4.36 o 
  -3   6  16       44.13       43.47      8.11 o 
  -2   6  16        1.07        3.62      4.42 o 
  -1   6  16        3.64        2.33      4.18 o 
   0   6  16        5.33        4.81      2.67 o 
   1   6  16       22.47       20.88      3.03 o 
   2   6  16       15.39       23.79      4.17 o 
   3   6  16        4.28        2.22      3.97 o 
   4   6  16        1.29        3.19      3.59 o 
   5   6  16        1.00        7.00      3.67 o 
  -4   7  16       16.64       13.40      4.65 o 
  -3   7  16        1.74       -1.85      3.71 o 
  -2   7  16        0.04        2.50      3.85 o 
  -1   7  16        0.75        0.74      3.97 o 
   0   7  16        0.02        2.03      2.41 o 
   1   7  16       75.50       83.97      4.55 o 
   2   7  16       36.52       32.73      4.66 o 
   3   7  16        0.27        2.01      3.36 o 
   4   7  16       71.32       76.62      6.32 o 
   5   7  16       10.14        8.78      3.44 o 
  -3   8  16        0.02       -2.95      3.57 o 
  -2   8  16       45.14       49.13     11.73 o 
  -1   8  16       21.19       25.17      5.55 o 
   0   8  16        8.38        8.34      3.75 o 
   1   8  16        5.93        8.81      2.54 o 
   2   8  16        3.58        6.80      3.50 o 
   3   8  16        7.17        9.83      3.85 o 
   4   8  16       29.89       34.61      5.18 o 
   5   8  16        3.89        5.29      3.93 o 
  -3   9  16        0.00        1.82      4.18 o 
  -2   9  16        5.44        4.14      4.10 o 
  -1   9  16        5.51        6.56      4.49 o 
   0   9  16      101.92      111.34     13.04 o 
   1   9  16       22.82       27.11      2.99 o 
   2   9  16       25.35       16.99      4.07 o 
   3   9  16       14.81       19.38      6.09 o 
   4   9  16       23.66       27.05      4.65 o 
   5   9  16        0.00        0.02      3.66 o 
  -2  10  16        4.20       -3.24      3.24 o 
  -1  10  16       18.77       17.29      5.14 o 
   0  10  16        0.34       -3.71      3.71 o 
   1  10  16       10.08       16.08      2.54 o 
   2  10  16        0.02        1.08      2.90 o 
   3  10  16       64.60       67.71      6.03 o 
   4  10  16        3.23        3.38      3.75 o 
   5  10  16        6.52        0.84      3.76 o 
  -1  11  16       33.30       28.31      5.09 o 
   0  11  16       74.13       73.60      6.96 o 
   1  11  16        6.12        6.98      5.64 o 
   2  11  16       64.14       64.27      4.92 o 
   3  11  16       16.41       20.61      6.12 o 
   4  11  16       11.54       12.52      4.32 o 
   0  12  16        3.95        8.17      4.02 o 
   1  12  16       21.26       24.10      4.10 o 
   2  12  16        0.15       -1.64      3.26 o 
   3  12  16        1.35       -2.25      3.60 o 
   4  12  16        7.39        8.47      4.07 o 
  -1   2  17        1.84       -0.68      2.51 o 
   0   2  17       26.03       24.94      4.25 o 
   1   2  17        9.03        8.24      4.48 o 
  -2   3  17        0.20        3.56      4.40 o 
  -1   3  17        1.00        2.48      2.44 o 
   0   3  17        1.39        1.25      3.02 o 
   1   3  17        2.28        3.81      4.55 o 
   2   3  17        0.83        3.27      4.26 o 
  -2   4  17        7.00        7.39      9.28 o 
  -1   4  17        0.77        3.53      3.29 o 
   0   4  17       13.33       21.97      3.32 o 
   1   4  17        7.81       20.91     13.49 o 
   2   4  17        0.15       -2.05      2.84 o 
   3   4  17        6.39       -0.99      4.27 o 
  -2   5  17       10.85       10.29      4.91 o 
  -1   5  17        3.00       11.81      3.92 o 
   0   5  17        0.91       -2.30      3.32 o 
   1   5  17        2.63        3.88      3.30 o 
   2   5  17        0.00        5.43      2.97 o 
   3   5  17        0.38        1.49      4.18 o 
  -2   6  17        6.22        5.33      4.48 o 
  -1   6  17       18.59       21.28      5.51 o 
   0   6  17        1.21        0.83      3.18 o 
   1   6  17       36.17       26.63      4.39 o 
   2   6  17       17.99       18.73      3.57 o 
   3   6  17       10.02       14.76      7.00 o 
  -2   7  17        2.46        1.83      4.07 o 
  -1   7  17        3.72        1.84      4.28 o 
   0   7  17        0.23       -1.01      3.25 o 
   1   7  17       17.29       15.19      3.44 o 
   2   7  17        3.25       11.82      3.81 o 
   3   7  17        5.11       -1.62      3.42 o 
  -2   8  17        1.28        2.19      4.06 o 
  -1   8  17       46.22       56.38      7.51 o 
   0   8  17        2.51        3.22      3.49 o 
   1   8  17       15.19        8.32      3.07 o 
   2   8  17        2.93        0.94      3.59 o 
   3   8  17        0.15        1.24      3.58 o 
  -1   9  17        0.43       -4.10      4.10 o 
   0   9  17        2.76       -0.82      3.79 o 
   1   9  17        9.70       14.41      3.20 o 
   2   9  17        6.58        3.97      3.60 o 
   3   9  17       15.24       21.48      5.84 o 
   0  10  17        7.94       -1.44      8.67 o 
   1  10  17        3.70        6.73      5.08 o 
   2  10  17       25.86       27.07      6.11 o 
   3  10  17        0.04       -3.04      3.45 o 
                                                 
